# Supplementary material for: Crystal structure of 4-(prop-2-yn­yloxy)-2,2,6,6-tetra­methyl­piperidin-1-ox­yl
Source: Acta Crystallogr Sect E Struct Rep Online. 2014 Aug 9;70(Pt 9):130–3. doi: 10.1107/S1600536814017991 (PMC4186184; doi:10.1107/S1600536814017991)
Supplement: Supplementary file 1 [file e-70-00130-sup1.cif]

##############################################################################
#                                                                            #
# This CIF contains the data in a paper accepted for publication in          #
# Acta Crystallographica Section E. It conforms to the requirements of       #
# Notes for Authors for Acta Crystallographica Section E, and has been       #
# peer reviewed under the auspices of the IUCr Commission on Journals.       #
#                                                                            #
# Full details of the Crystallographic Information File format               #
# are given in the paper "The Crystallographic Information File (CIF):       #
# a New Standard Archive File for Crystallography" by S. R. Hall, F. H.      #
# Allen and I. D. Brown [Acta Cryst. (1991), A47, 655-685].                  #
#                                                                            #
# The current version of the core CIF dictionary is obtainable from          #
# ftp://ftp.iucr.org/pub/cif_core.dic.                                       #
#                                                                            #
# Software is freely available for graphical display of the structure(s)     #
# in this CIF. For information consult the CIF software page                 #
# http://www.iucr.org/resources/cif/software.                                #
#                                                                            #
# This file may be used for bona fide research purposes within the           #
# scientific community so long as proper attribution is given to the journal # 
# article from which it was obtained.                                        #
#                                                                            #
##############################################################################
data_global
_audit_creation_method     SHELXL-97
_journal_date_recd_electronic     2014-08-04
_journal_date_accepted     2014-08-05
_journal_name_full     'Acta Crystallographica, Section E'
_journal_year     2014
_journal_volume     70
_journal_issue      9
_journal_page_first     130
_journal_page_last     133
_journal_paper_category     GO
_journal_paper_doi     10.1107/S1600536814017991
_journal_coeditor_code     HB7267
_publ_contact_author_name     'Professor Jim Simpson'
_publ_contact_author_address
;
Department of Chemistry
University of Otago
PO Box 56
Dunedin
New Zealand
;
_publ_contact_author_email     jsimpson@alkali.otago.ac.nz
_publ_contact_author_fax     '+64-3-04797906'
_publ_contact_author_phone     '+64-3-4797914 '
_publ_section_title
;
Crystal structure of 4-(prop-2-ynyloxy)-2,2,6,6-tetramethylpiperidin-1-oxyl
;
loop_
    _publ_author_name
    _publ_author_address
    'Goswami, Shailesh K. '
;       Department of Chemistry
        University of Otago
        PO Box 56
        Dunedin
        New Zealand
;
    'Hanton, Lyall R. '
;       Department of Chemistry
        University of Otago
        PO Box 56
        Dunedin
        New Zealand
;
    'McAdam, C. John '
;       Department of Chemistry
        University of Otago
        PO Box 56
        Dunedin
        New Zealand
;
    'Moratti, Stephen C. '
;       Department of Chemistry
        University of Otago
        PO Box 56
        Dunedin
        New Zealand
;
    'Simpson, Jim'
;       Department of Chemistry
        University of Otago
        PO Box 56
        Dunedin
        New Zealand
;
_publ_section_synopsis
;
The structure of a TEMPO derivative with a propynyloxy substituent at the
4-position of the piperidine ring is reported. The crystal packing features an
unusual C---H...\p interaction involving the triple bond of the propyne group
which combines with C---H...O hydrogen bonds to stack the molecules along the
<i>b</i>-axis direction.
;
data_1
_database_code_depnum_ccdc_archive 'CCDC 1017949'
_audit_creation_method     SHELXL-2013
_chemical_name_systematic
;
4-(Prop-2-ynyloxy)-2,2,6,6-tetramethylpiperidin-1-oxyl
;
_chemical_name_common     '4-(prop-2-ynyloxy)-TEMPO'
_chemical_formula_moiety     'C12 H20 N O2'
_chemical_formula_sum     'C12 H20 N O2'
_chemical_formula_iupac     'C12 H20 N O2'
_chemical_formula_weight     210.29
_chemical_melting_point     ?
_shelx_space_group_comment
;
The symmetry employed for this shelxl refinement is uniquely defined
by the following loop, which should always be used as a source of
symmetry information in preference to the above space-group names.
They are only intended as comments.
;
_space_group_crystal_system     orthorhombic
_space_group_name_H-M_alt     'P 21 21 21'
_space_group_name_Hall     'P 2ac 2ab'
loop_
    _space_group_symop_operation_xyz
    'x, y, z'
    '-x+1/2, -y, z+1/2'
    '-x, y+1/2, -z+1/2'
    'x+1/2, -y+1/2, -z'
_cell_length_a     7.94506(13)
_cell_length_b     10.17919(16)
_cell_length_c     14.8052(3)
_cell_angle_alpha     90
_cell_angle_beta     90
_cell_angle_gamma     90
_cell_volume     1197.36(4)
_cell_formula_units_Z     4
_cell_measurement_reflns_used     4862
_cell_measurement_theta_min     5.25
_cell_measurement_theta_max     74.17
_cell_measurement_temperature     100(2)
_exptl_crystal_description     block
_exptl_crystal_colour     colourless
_exptl_crystal_size_max     0.18
_exptl_crystal_size_mid     0.15
_exptl_crystal_size_min     0.08
_exptl_crystal_density_diffrn     1.167
_exptl_crystal_density_meas     ?
_exptl_crystal_density_method     'not measured'
_exptl_crystal_F_000     460
_exptl_absorpt_coefficient_mu     0.626
_exptl_absorpt_correction_type     multi-scan
_exptl_absorpt_process_details     '(CrysAlis PRO; Agilent, 2013)'
_shelx_estimated_absorpt_T_min     0.896
_shelx_estimated_absorpt_T_max     0.952
_exptl_absorpt_correction_T_min     0.52180
_exptl_absorpt_correction_T_max     1.00000
_exptl_special_details
;
;
_diffrn_ambient_temperature     100(2)
_diffrn_radiation_type     CuK\a
_diffrn_radiation_wavelength     1.54184
_diffrn_radiation_source     'SuperNova (Cu) X-ray Source'
_diffrn_radiation_monochromator     'mirror'
_diffrn_measurement_device_type
                                   'Agilent SuperNova (Dual, Cu at zero, Atlas)'
_diffrn_measurement_method     '\w scans'
_diffrn_detector_area_resol_mean     5.1725
_diffrn_reflns_number     6622
_diffrn_reflns_av_R_equivalents     0.0462
_diffrn_reflns_theta_min     5.273
_diffrn_reflns_theta_max     74.322
_diffrn_reflns_theta_full     67.684
_diffrn_measured_fraction_theta_max     0.979
_diffrn_measured_fraction_theta_full     0.995
_diffrn_reflns_limit_h_min     -9
_diffrn_reflns_limit_h_max     9
_diffrn_reflns_limit_k_min     -12
_diffrn_reflns_limit_k_max     12
_diffrn_reflns_limit_l_min     -18
_diffrn_reflns_limit_l_max     13
_diffrn_standards_number     0
_refine_special_details
;
;
_reflns_number_total     2307
_reflns_number_gt     2203
_reflns_threshold_expression     I>2\s(I)
_refine_ls_structure_factor_coef     Fsqd
_refine_ls_matrix_type     full
_refine_ls_R_factor_all     0.0485
_refine_ls_R_factor_gt     0.0430
_refine_ls_wR_factor_gt     0.1207
_refine_ls_wR_factor_ref     0.1229
_refine_ls_goodness_of_fit_ref     1.151
_refine_ls_restrained_S_all     1.144
_refine_ls_number_reflns     2307
_refine_ls_number_parameters     140
_refine_ls_number_restraints     90
_refine_ls_hydrogen_treatment     constr
_refine_ls_weighting_scheme     calc
_refine_ls_weighting_details
              'w=1/[\s^2^(Fo^2^)+(0.0376P)^2^+1.0290P] where P=(Fo^2^+2Fc^2^)/3'
_atom_sites_solution_hydrogens     geom
_atom_sites_solution_primary     ?
_atom_sites_solution_secondary     ?
_refine_ls_shift/su_max     0.000
_refine_ls_shift/su_mean     0.000
_refine_diff_density_max     0.222
_refine_diff_density_min     -0.277
_refine_ls_extinction_method     none
_refine_ls_extinction_coef     .
_refine_ls_abs_structure_details
;
Flack <i>x</i> determined using 858 quotients
[(<i>I</i>^+^)-(<i>I</i>^-^)]/[(<i>I</i>^+^)+(<i>I</i>^-^)]
(Parsons & Flack, 2004)
;
_refine_ls_abs_structure_Flack     0.0(3)
loop_
    _atom_type_symbol
    _atom_type_description
    _atom_type_scat_dispersion_real
    _atom_type_scat_dispersion_imag
    _atom_type_scat_source
    'C' 'C' 0.0181 0.0091
                         'International Tables Vol C Tables 4.2.6.8 and 6.1.1.4'
    'H' 'H' 0.0000 0.0000
                         'International Tables Vol C Tables 4.2.6.8 and 6.1.1.4'
    'N' 'N' 0.0311 0.0180
                         'International Tables Vol C Tables 4.2.6.8 and 6.1.1.4'
    'O' 'O' 0.0492 0.0322
                         'International Tables Vol C Tables 4.2.6.8 and 6.1.1.4'
_computing_data_collection     'CrysAlis PRO (Agilent, 2013)'
_computing_cell_refinement     'CrysAlis PRO (Agilent, 2013)'
_computing_data_reduction     'CrysAlis PRO (Agilent, 2013)'
_computing_structure_solution
;
SIR2011 (Burla <i>et al.</i>, 2012)
;
_computing_structure_refinement
;
SHELXL2013 (Sheldrick, 2008) and <i>TITAN2000</i> (Hunter & Simpson,
1999)
;
_computing_molecular_graphics     'Mercury (Macrae <i>et al.</i>, 2008)'
_computing_publication_material
;
SHELXL2013 (Sheldrick, 2008), enCIFer (Allen <i>et al.</i>,
2004),
PLATON (Spek, 2009) and publCIF (Westrip 2010)
;
loop_
    _atom_site_type_symbol
    _atom_site_label
    _atom_site_fract_x
    _atom_site_fract_y
    _atom_site_fract_z
    _atom_site_U_iso_or_equiv
    _atom_site_adp_type
    _atom_site_calc_flag
    _atom_site_occupancy
    _atom_site_disorder_assembly
    _atom_site_disorder_group
    O O1 0.3936(3) 0.73046(19) 0.71556(15) 0.0174(5) Uani d 1 . .
    N N1 0.3444(3) 0.8315(2) 0.67027(16) 0.0107(5) Uani d 1 . .
    C C2 0.2036(4) 0.9093(3) 0.71116(19) 0.0116(6) Uani d 1 . .
    C C21 0.2698(4) 0.9827(3) 0.7945(2) 0.0169(6) Uani d 1 . .
    H H21A 0.3310 0.9214 0.8335 0.025 Uiso calc 1 . .
    H H21B 0.1750 1.0205 0.8280 0.025 Uiso calc 1 . .
    H H21C 0.3457 1.0533 0.7753 0.025 Uiso calc 1 . .
    C C22 0.0670(4) 0.8118(3) 0.7398(2) 0.0179(7) Uani d 1 . .
    H H22A 0.0301 0.7611 0.6872 0.027 Uiso calc 1 . .
    H H22B -0.0289 0.8599 0.7651 0.027 Uiso calc 1 . .
    H H22C 0.1125 0.7520 0.7856 0.027 Uiso calc 1 . .
    C C3 0.1325(3) 1.0046(3) 0.6408(2) 0.0119(6) Uani d 1 . .
    H H3A 0.0654 0.9543 0.5964 0.014 Uiso calc 1 . .
    H H3B 0.0558 1.0671 0.6714 0.014 Uiso calc 1 . .
    C C4 0.2663(4) 1.0812(3) 0.59126(19) 0.0099(6) Uani d 1 . .
    H H4 0.3331 1.1364 0.6341 0.012 Uiso calc 1 . .
    C C5 0.3796(4) 0.9843(3) 0.54137(19) 0.0112(6) Uani d 1 . .
    H H5A 0.4664 1.0342 0.5078 0.013 Uiso calc 1 . .
    H H5B 0.3110 0.9357 0.4966 0.013 Uiso calc 1 . .
    C C6 0.4674(4) 0.8850(3) 0.6036(2) 0.0114(6) Uani d 1 . .
    C C61 0.6167(4) 0.9461(3) 0.6539(2) 0.0152(6) Uani d 1 . .
    H H61A 0.5803 1.0270 0.6840 0.023 Uiso calc 1 . .
    H H61B 0.7065 0.9665 0.6108 0.023 Uiso calc 1 . .
    H H61C 0.6587 0.8839 0.6991 0.023 Uiso calc 1 . .
    C C62 0.5300(4) 0.7698(3) 0.5464(2) 0.0168(6) Uani d 1 . .
    H H62A 0.5934 0.7087 0.5846 0.025 Uiso calc 1 . .
    H H62B 0.6031 0.8028 0.4982 0.025 Uiso calc 1 . .
    H H62C 0.4335 0.7240 0.5197 0.025 Uiso calc 1 . .
    O O2 0.1772(3) 1.16202(19) 0.52724(14) 0.0140(5) Uani d 1 . .
    C C7 0.2733(4) 1.2682(3) 0.4916(2) 0.0149(6) Uani d 1 . .
    H H7A 0.2201 1.2992 0.4350 0.018 Uiso calc 1 . .
    H H7B 0.3877 1.2362 0.4765 0.018 Uiso calc 1 . .
    C C8 0.2872(4) 1.3793(3) 0.5551(2) 0.0160(6) Uani d 1 . .
    C C9 0.2975(4) 1.4705(3) 0.6048(2) 0.0198(7) Uani d 1 . .
    H H9 0.3058 1.5435 0.6445 0.024 Uiso calc 1 . .
loop_
    _atom_site_aniso_label
    _atom_site_aniso_U_11
    _atom_site_aniso_U_22
    _atom_site_aniso_U_33
    _atom_site_aniso_U_12
    _atom_site_aniso_U_13
    _atom_site_aniso_U_23
    O1 0.0281(11) 0.0083(9) 0.0159(11) 0.0025(9) 0.0015(10) 0.0060(8)
    N1 0.0172(11) 0.0066(10) 0.0085(10) 0.0001(9) 0.0007(10) 0.0011(8)
    C2 0.0163(13) 0.0110(12) 0.0075(12) -0.0005(11) 0.0037(12) 0.0002(10)
    C21 0.0245(15) 0.0169(14) 0.0092(14) -0.0002(12) -0.0002(13) -0.0026(11)
    C22 0.0208(15) 0.0190(15) 0.0140(15) -0.0056(12) 0.0028(13) 0.0044(12)
    C3 0.0145(12) 0.0110(12) 0.0101(13) 0.0020(10) 0.0011(11) -0.0008(10)
    C4 0.0148(13) 0.0087(12) 0.0061(12) 0.0005(10) 0.0000(11) 0.0012(9)
    C5 0.0160(12) 0.0092(12) 0.0084(13) -0.0001(10) 0.0009(11) 0.0009(10)
    C6 0.0161(12) 0.0090(12) 0.0090(13) 0.0008(10) -0.0008(11) 0.0015(10)
    C61 0.0165(13) 0.0132(13) 0.0160(15) -0.0004(11) -0.0003(13) 0.0025(11)
    C62 0.0229(14) 0.0122(13) 0.0153(16) 0.0036(11) 0.0048(13) -0.0019(11)
    O2 0.0178(10) 0.0102(9) 0.0140(10) 0.0000(8) -0.0032(9) 0.0041(7)
    C7 0.0209(14) 0.0105(12) 0.0133(14) 0.0004(11) -0.0017(12) 0.0040(10)
    C8 0.0178(13) 0.0139(13) 0.0161(14) -0.0007(11) -0.0008(12) 0.0057(11)
    C9 0.0275(15) 0.0155(15) 0.0164(15) -0.0025(12) -0.0026(14) 0.0022(12)
_geom_special_details
;
All e.s.d.'s (except the e.s.d. in the dihedral angle between two l.s. planes)
are estimated using the full covariance matrix. The cell e.s.d.'s are taken
into account individually in the estimation of e.s.d.'s in distances, angles
and torsion angles; correlations between e.s.d.'s in cell parameters are only
used when they are defined by crystal symmetry. An approximate (isotropic)
treatment of cell e.s.d.'s is used for estimating e.s.d.'s involving l.s.
planes.
;
loop_
    _geom_bond_atom_site_label_1
    _geom_bond_atom_site_label_2
    _geom_bond_site_symmetry_2
    _geom_bond_distance
    _geom_bond_publ_flag
    O1 N1 . 1.289(3) ?
    N1 C6 . 1.492(4) ?
    N1 C2 . 1.498(4) ?
    C2 C3 . 1.531(4) ?
    C2 C22 . 1.531(4) ?
    C2 C21 . 1.536(4) ?
    C21 H21A . 0.9800 ?
    C21 H21B . 0.9800 ?
    C21 H21C . 0.9800 ?
    C22 H22A . 0.9800 ?
    C22 H22B . 0.9800 ?
    C22 H22C . 0.9800 ?
    C3 C4 . 1.509(4) ?
    C3 H3A . 0.9900 ?
    C3 H3B . 0.9900 ?
    C4 O2 . 1.441(3) ?
    C4 C5 . 1.526(4) ?
    C4 H4 . 1.0000 ?
    C5 C6 . 1.535(4) ?
    C5 H5A . 0.9900 ?
    C5 H5B . 0.9900 ?
    C6 C62 . 1.530(4) ?
    C6 C61 . 1.532(4) ?
    C61 H61A . 0.9800 ?
    C61 H61B . 0.9800 ?
    C61 H61C . 0.9800 ?
    C62 H62A . 0.9800 ?
    C62 H62B . 0.9800 ?
    C62 H62C . 0.9800 ?
    O2 C7 . 1.424(3) ?
    C7 C8 . 1.475(4) ?
    C7 H7A . 0.9900 ?
    C7 H7B . 0.9900 ?
    C8 C9 . 1.187(5) ?
    C9 H9 . 0.9500 ?
loop_
    _geom_angle_atom_site_label_1
    _geom_angle_atom_site_label_2
    _geom_angle_atom_site_label_3
    _geom_angle_site_symmetry_1
    _geom_angle_site_symmetry_3
    _geom_angle
    _geom_angle_publ_flag
    O1 N1 C6 . . 115.9(2) ?
    O1 N1 C2 . . 116.0(2) ?
    C6 N1 C2 . . 124.3(2) ?
    N1 C2 C3 . . 109.6(2) ?
    N1 C2 C22 . . 107.3(2) ?
    C3 C2 C22 . . 109.7(2) ?
    N1 C2 C21 . . 109.1(2) ?
    C3 C2 C21 . . 111.4(2) ?
    C22 C2 C21 . . 109.6(2) ?
    C2 C21 H21A . . 109.5 ?
    C2 C21 H21B . . 109.5 ?
    H21A C21 H21B . . 109.5 ?
    C2 C21 H21C . . 109.5 ?
    H21A C21 H21C . . 109.5 ?
    H21B C21 H21C . . 109.5 ?
    C2 C22 H22A . . 109.5 ?
    C2 C22 H22B . . 109.5 ?
    H22A C22 H22B . . 109.5 ?
    C2 C22 H22C . . 109.5 ?
    H22A C22 H22C . . 109.5 ?
    H22B C22 H22C . . 109.5 ?
    C4 C3 C2 . . 113.5(2) ?
    C4 C3 H3A . . 108.9 ?
    C2 C3 H3A . . 108.9 ?
    C4 C3 H3B . . 108.9 ?
    C2 C3 H3B . . 108.9 ?
    H3A C3 H3B . . 107.7 ?
    O2 C4 C3 . . 105.6(2) ?
    O2 C4 C5 . . 109.9(2) ?
    C3 C4 C5 . . 108.5(2) ?
    O2 C4 H4 . . 110.9 ?
    C3 C4 H4 . . 110.9 ?
    C5 C4 H4 . . 110.9 ?
    C4 C5 C6 . . 113.8(2) ?
    C4 C5 H5A . . 108.8 ?
    C6 C5 H5A . . 108.8 ?
    C4 C5 H5B . . 108.8 ?
    C6 C5 H5B . . 108.8 ?
    H5A C5 H5B . . 107.7 ?
    N1 C6 C62 . . 107.4(2) ?
    N1 C6 C61 . . 109.5(2) ?
    C62 C6 C61 . . 109.2(2) ?
    N1 C6 C5 . . 109.9(2) ?
    C62 C6 C5 . . 108.7(2) ?
    C61 C6 C5 . . 112.1(2) ?
    C6 C61 H61A . . 109.5 ?
    C6 C61 H61B . . 109.5 ?
    H61A C61 H61B . . 109.5 ?
    C6 C61 H61C . . 109.5 ?
    H61A C61 H61C . . 109.5 ?
    H61B C61 H61C . . 109.5 ?
    C6 C62 H62A . . 109.5 ?
    C6 C62 H62B . . 109.5 ?
    H62A C62 H62B . . 109.5 ?
    C6 C62 H62C . . 109.5 ?
    H62A C62 H62C . . 109.5 ?
    H62B C62 H62C . . 109.5 ?
    C7 O2 C4 . . 114.4(2) ?
    O2 C7 C8 . . 112.7(2) ?
    O2 C7 H7A . . 109.1 ?
    C8 C7 H7A . . 109.1 ?
    O2 C7 H7B . . 109.1 ?
    C8 C7 H7B . . 109.1 ?
    H7A C7 H7B . . 107.8 ?
    C9 C8 C7 . . 178.6(3) ?
    C8 C9 H9 . . 180.0 ?
loop_
    _geom_torsion_atom_site_label_1
    _geom_torsion_atom_site_label_2
    _geom_torsion_atom_site_label_3
    _geom_torsion_atom_site_label_4
    _geom_torsion_site_symmetry_1
    _geom_torsion_site_symmetry_2
    _geom_torsion_site_symmetry_3
    _geom_torsion_site_symmetry_4
    _geom_torsion
    _geom_torsion_publ_flag
    O1 N1 C2 C3 . . . . -166.8(2) ?
    C6 N1 C2 C3 . . . . 36.2(4) ?
    O1 N1 C2 C22 . . . . -47.7(3) ?
    C6 N1 C2 C22 . . . . 155.3(3) ?
    O1 N1 C2 C21 . . . . 71.0(3) ?
    C6 N1 C2 C21 . . . . -86.0(3) ?
    N1 C2 C3 C4 . . . . -47.6(3) ?
    C22 C2 C3 C4 . . . . -165.2(2) ?
    C21 C2 C3 C4 . . . . 73.2(3) ?
    C2 C3 C4 O2 . . . . 178.6(2) ?
    C2 C3 C4 C5 . . . . 60.8(3) ?
    O2 C4 C5 C6 . . . . -174.6(2) ?
    C3 C4 C5 C6 . . . . -59.5(3) ?
    O1 N1 C6 C62 . . . . 49.9(3) ?
    C2 N1 C6 C62 . . . . -153.1(3) ?
    O1 N1 C6 C61 . . . . -68.6(3) ?
    C2 N1 C6 C61 . . . . 88.4(3) ?
    O1 N1 C6 C5 . . . . 167.9(2) ?
    C2 N1 C6 C5 . . . . -35.1(4) ?
    C4 C5 C6 N1 . . . . 45.1(3) ?
    C4 C5 C6 C62 . . . . 162.3(2) ?
    C4 C5 C6 C61 . . . . -76.9(3) ?
    C3 C4 O2 C7 . . . . 163.0(2) ?
    C5 C4 O2 C7 . . . . -80.2(3) ?
    C4 O2 C7 C8 . . . . -77.8(3) ?
loop_
    _geom_hbond_atom_site_label_D
    _geom_hbond_atom_site_label_H
    _geom_hbond_atom_site_label_A
    _geom_hbond_site_symmetry_A
    _geom_hbond_distance_DH
    _geom_hbond_distance_HA
    _geom_hbond_distance_DA
    _geom_hbond_angle_DHA
    C9 H9 O1 1_565 0.95 2.28 3.205(4) 163
    C7 H7B O2 4_576 0.99 2.52 3.298(4) 135
    C61 H61A O1 3_656 0.98 2.56 3.481(4) 157
    C5 H5B Cg 3_476 0.99 2.93 3.885(4) 156
_shelx_hkl_file
;
   0   0  -2 13834.0 989.591   2
   0   0  -3-178.255 295.405   2
   0   0  -4 138718. 5046.22   2
   0   0  -5 770.955 536.789   2
   0   0  -6 17237.5 1983.22   2
   0   0  -7 40.4899 365.932   2
   0   0  -8 3051.73 1043.71   2
   0   0  -9 6.14107 516.883   2
   0   0  10 6760.57 1907.32   8
   0   0 -10 5824.60 1521.88   2
   0   0  11 346.504 703.200   8
   0   0 -11-241.592 163.380   6
   0   0 -12 33306.8 1565.04   6
   0   0  12 31730.9 4340.06   8
   0   0 -13 70.0481 158.735   6
   0   0  13-632.415 626.446   8
   0   0 -14 1277.04 316.785   6
   0   0 -15 36.8680 156.644   6
   0   0 -16 88812.7 2784.87   6
   0   0 -17 1874.86 288.790   6
   0   1   0-24.8320 104.378   1
   0   1   1 14672.8 678.981   9
   0   1   1 15565.2 886.227   1
   0   1   2 637752. 13342.3   1
   0   1   2 608531. 12982.8   9
   0   1  -3 872568. 17791.7   9
   0  -1  -3 868763. 18997.8   2
   0  -1  -4 1716.69 531.721   2
   0  -1   4 1359.46 599.774   8
   0  -1  -5 51604.6 3032.94   2
   0  -1   5 59701.5 3857.89   8
   0   1  -6 2216.23 891.770   2
   0  -1   6 2609.45 929.495   8
   0  -1  -6 1857.17 659.722   2
   0  -1  -7 139805. 6336.13   2
   0   1  -7 148026. 7142.91   2
   0  -1   7 146955. 7648.14   8
   0  -1  -8 105435. 5773.48   2
   0  -1   8 110317. 7013.65   8
   0   1  -8 104802. 6319.31   2
   0   1  -9 474.711 431.477   2
   0  -1   9 316.711 430.486   8
   0  -1 -10 8315.88 680.000   6
   0   1 -10 4247.69 1482.79   2
   0  -1  10 4382.80 1430.80   8
   0   1  10 7115.95 1556.15   1
   0  -1  11 18350.5 3192.19   8
   0   1 -11 22466.7 1203.91   6
   0   1 -11 14291.1 2413.91   2
   0  -1 -11 24879.9 1283.77   6
   0  -1  12-520.357 644.198   8
   0  -1 -12-109.863 167.783   6
   0   1 -12 83.5466 162.652   6
   0   1 -13 1453.50 309.460   6
   0  -1  13 2176.20 1140.98   8
   0   1  13 625.378 724.214   8
   0  -1 -13 1567.74 348.883   6
   0   1 -14 48191.2 2001.87   6
   0  -1 -14 48072.9 2055.31   6
   0   1 -15 14326.2 937.131   6
   0  -1 -15 16467.2 1075.61   6
   0   1 -16 1794.11 320.605   6
   0  -1 -16-300.103 170.812   6
   0  -1 -17 871.349 135.388   6
   0   2   0 23931.5 1132.00   9
   0   2   0 25568.6 1593.26   1
   0  -2  -1 579435. 11891.1   3
   0   2   1 585345. 12993.1   1
   0   2   1 545096. 11961.1   9
   0   2   2 22117.6 1120.34   9
   0   2   2 24952.5 1592.25   1
   0   2   3 9292.43 751.620   9
   0   2   3 9299.80 1035.07   1
   0   2   4 936836. 19892.7   9
   0   2  -4 951859. 19907.9   9
   0  -2   4 985666. 22343.4   8
   0   2   4 932595. 21110.0   1
   0   2   5 6473.56 1014.16   1
   0  -2   5 6666.51 1278.92   8
   0   2   5 6588.42 755.563   9
   0  -2   6 2039.98 789.960   8
   0   2   6 1813.53 412.683   9
   0   2   6 1181.07 554.360   1
   0   2   7 163.414 387.501   1
   0  -2   7 914.329 800.958   8
   0   2   8 976.252 528.760   1
   0   2  -8 469.287 615.978   2
   0  -2   8 1050.49 883.557   8
   0   2   9 10268.5 1725.32   1
   0  -2   9 9400.34 2101.02   8
   0   2  -9 9490.44 2005.14   2
   0  -2 -10 935.897 265.875   6
   0   2 -10 621.238 678.298   2
   0  -2  10 1260.85 1002.92   8
   0   2  10 523.082 462.700   1
   0  -2 -11 26574.5 1387.58   6
   0   2 -11 25113.3 1277.77   6
   0  -2 -12 8278.84 780.189   6
   0   2 -12 9073.73 762.826   6
   0  -2  12 8766.98 2170.36   8
   0   2 -13 4890.65 530.869   6
   0  -2 -13 5006.64 609.506   6
   0   2 -13 3995.06 527.255  10
   0   2 -14-8.31602 237.983   6
   0  -2 -14 613.798 256.648   6
   0  -2 -15 29504.9 1522.19   6
   0  -2 -16 12836.0 888.265   6
   0  -2 -17 32931.0 1349.82   6
   0  -2 -18 11517.6 511.318   6
   0   3   0-126.973 313.099   1
   0   3   0-104.331 130.174   9
   0   3  -1 26131.6 1444.58   9
   0   3   1 24977.1 1363.84   9
   0   3   1 26689.6 2028.23   1
   0  -3  -1 25688.7 1327.59   3
   0  -3  -2 49686.9 2068.81   3
   0   3  -2 50359.6 2172.47   9
   0   3   2 50630.8 2850.95   1
   0   3   2 48207.8 2024.59   9
   0  -3   2 57293.7 2983.59   8
   0   3  -3 159.285 206.665   9
   0   3   3-361.873 299.648   1
   0  -3   3 83.0035 334.083   8
   0   3   3 253.703 208.725   9
   0   3   4 17766.7 1786.54   1
   0   3  -4 21170.2 1462.91   9
   0   3   4 19815.9 1254.28   9
   0  -3   4 20738.5 2067.51   8
   0   3   5 10828.2 1452.04   1
   0   3   5 9612.02 861.935   9
   0   3  -5 10818.0 1070.87   9
   0  -3   5 12219.5 1692.15   8
   0  -3   6 32087.6 2999.65   8
   0   3   6 30130.7 1581.74   9
   0   3   6 28893.6 2535.29   1
   0  -3   7 181205. 8314.72   8
   0   3   7 160786. 6987.81   1
   0   3   8 12832.6 1914.69   1
   0  -3   8 12029.9 2155.28   8
   0   3  -9 3416.01 1275.78   2
   0  -3   9 6445.14 1766.75   8
   0  -3  -9 7559.14 632.558   6
   0   3   9 5834.98 1320.29   1
   0  -3  10 2307.89 1237.97   8
   0  -3 -10 3565.68 503.800   6
   0   3 -10 2149.22 989.444   2
   0  -3  11 12191.4 2515.50   8
   0  -3 -11 15693.8 1084.03   6
   0  -3  12 92618.2 7065.42   8
   0  -3 -12 106141. 3444.47   6
   0   3 -13 2106.84 421.321  10
   0  -3 -13 3161.86 474.070   6
   0  -3 -14 25502.0 1392.63   6
   0   3 -14 22252.7 1299.86  10
   0  -3 -15 2369.22 399.960   6
   0  -3 -16 8206.99 666.319   6
   0  -3 -17 347.972 156.897   6
   0   4   0 251400. 7022.31   9
   0  -4   0 268240. 6907.61   3
   0  -4  -1 17827.5 1725.98   8
   0   4   1 15957.3 1830.63   1
   0   4  -1 16452.7 1315.12   9
   0   4   1 15929.4 1232.44   9
   0  -4  -1 16603.6 1192.12   3
   0  -4   1 18388.7 1822.91   8
   0  -4  -2 6899.24 776.753   3
   0   4   2 6464.42 753.255   9
   0   4  -2 6785.12 876.363   9
   0  -4   2 7616.86 1245.09   8
   0   4   2 5505.78 1115.31   1
   0   4   3 29148.8 2526.85   1
   0   4   3 27129.1 1617.89   9
   0  -4   3 33645.0 2700.24   8
   0   4  -3 32030.8 2027.61   9
   0   4   4 44575.7 2127.85   9
   0   4  -4 50123.5 2660.72   9
   0  -4   4 47202.4 3400.20   8
   0   4   4 43399.6 3164.96   1
   0   4   5 10490.3 955.964   9
   0   4   5 9924.31 1541.48   1
   0  -4   5 10069.8 1663.11   8
   0   4  -5 11639.7 1288.69   9
   0  -4   6 28961.4 3023.89   8
   0   4   6 26024.1 2626.68   1
   0  -4   7 17726.2 2512.10   8
   0   4   7 16484.7 2181.08   1
   0   4   8 5361.37 1343.23   1
   0  -4   8 5274.17 1492.74   8
   0  -4   9 2683.91 1118.75   8
   0  -4  -9 2691.50 405.326   6
   0   4   9 3077.75 1030.59   1
   0   4 -10 702.701 896.114   2
   0  -4  10 1445.64 887.448   8
   0  -4 -10 91.4740 137.350   6
   0  -4 -11 109922. 3539.57   6
   0  -4  11 97480.0 7308.88   8
   0   4 -12 30789.3 1759.19  10
   0  -4 -12 34161.3 1700.52   6
   0  -4 -13 20839.4 1264.93   6
   0   4 -13 21109.0 1401.96  10
   0   4 -14 24375.9 1411.20  10
   0  -4 -14 26827.9 1378.22   6
   0  -4 -15 25298.4 1264.96   6
   0   4 -15 23742.2 1231.80  10
   0  -4 -16 24.3157 114.356   6
   0  -4 -17 4170.40 359.302   6
   0  -5   0-5.19599 116.354   3
   0  -5   0-134.775 332.175   8
   0   5   0-8.18219 231.408   9
   0  -5  -1 37014.7 2856.11   8
   0   5   1 30339.0 1973.49   9
   0  -5   1 34248.8 1988.12   3
   0   5  -1 32650.3 2128.23   9
   0  -5   1 36049.2 2931.17   8
   0  -5  -1 30348.0 1843.87   3
   0   5   2 3454.62 654.456   9
   0   5   2 2160.61 811.186   1
   0  -5   2 2637.82 886.981   8
   0   5  -2 2474.89 614.225   9
   0   5   3 45396.0 3684.28   1
   0  -5   3 53223.3 3858.85   8
   0   5   3 44698.1 2384.10   9
   0   5  -3 48768.1 2881.14   9
   0  -5   4 84418.7 5111.48   8
   0   5   4 78377.9 3267.76   9
   0   5  -4 86763.8 4087.36   9
   0   5   4 80115.6 5070.80   1
   0   5  -5 59278.6 3376.08   9
   0   5   5 47722.3 3977.39   1
   0  -5   5 51868.6 4130.13   8
   0   5   5 48602.3 2406.23   9
   0  -5   6 13052.0 2136.59   8
   0   5   6 11287.4 1954.99   1
   0   5   7 10007.5 1887.32   1
   0  -5   7 9750.61 1908.64   8
   0  -5  -8 405540. 10117.1   5
   0   5  -8 391873. 9180.36  12
   0  -5  -8 412672. 8936.55   6
   0   5   8 389217. 14296.0   1
   0  -5  -9 25388.3 1281.05   6
   0  -5   9 23732.5 3372.48   8
   0   5  -9 23267.3 1307.93  12
   0  -5  10-347.327 480.314   8
   0  -5 -10 302.886 186.849   6
   0   5 -11 166520. 5203.87  10
   0  -5 -11 185105. 4929.70   6
   0  -5  11 180730. 9993.55   8
   0   5 -12 40238.3 2075.76  10
   0  -5 -12 40093.1 1804.00   6
   0   5 -13 4086.40 618.080  10
   0  -5 -13 3641.91 486.063   6
   0   5 -14 561.764 247.130  10
   0  -5 -14 349.426 187.064   6
   0  -5 -15-5.65258 104.765   6
   0   5 -15 23.1512 110.996  10
   0   5 -16 17943.5 832.387  10
   0  -5 -16 19035.7 885.628   6
   0  -5 -17 10630.2 510.599   6
   0   6   0 2720.54 668.267   9
   0  -6   0 2642.72 918.201   8
   0  -6   0 3377.05 642.254   3
   0  -6   1 291.545 242.937   3
   0  -6  -1-217.267 213.430   3
   0  -6  -1 93.5845 363.300   8
   0  -6   1 181.660 458.307   8
   0   6  -1 17.0781 251.400   9
   0   6   1-132.884 211.906   9
   0  -6   2 1699.50 471.165   3
   0  -6   2 2244.13 900.628   8
   0   6   2 1565.30 497.375   9
   0   6  -2 1067.05 501.427   9
   0   6   3 816.142 365.247   9
   0   6  -3 474.424 268.852   9
   0  -6   3 797.786 465.859   8
   0   6   3 1066.97 598.291   1
   0   6   4 986.720 401.775   9
   0   6   4 993.760 708.969   1
   0   6  -4 2105.53 714.245   9
   0  -6   4 1140.94 505.353   8
   0  -6  -5 3312.49 588.936   5
   0   6  -5 2790.01 435.721  12
   0   6  -5 3350.72 863.912   9
   0  -6   5 2903.65 1068.79   8
   0   6   5 3192.92 1129.39   1
   0  -6   6 54195.6 4728.47   8
   0   6  -6 50257.9 2086.32  12
   0   6   6 47707.2 4497.74   1
   0  -6  -6 50176.4 2497.77   5
   0  -6   7 2083.85 935.522   8
   0  -6  -7 1128.89 394.060   5
   0   6  -7 1518.32 356.978  12
   0  -6  -7 1620.56 273.799   6
   0   6   7 832.465 909.809   1
   0  -6   8 1574.47 872.025   8
   0  -6  -8 1707.42 516.684   5
   0   6   8 1612.91 819.771   1
   0   6  -8 1213.88 335.604  10
   0  -6  -8 1320.23 258.516   6
   0   6  -8 1478.97 355.465  12
   0  -6  -9 20204.0 1725.12   5
   0   6  -9 22726.5 1533.58  10
   0  -6  -9 21257.5 1188.05   6
   0   6  -9 21756.9 1354.88  12
   0  -6   9 20604.7 3180.13   8
   0   6 -10 64828.2 2519.36  12
   0   6 -10 63079.8 2788.35  10
   0  -6 -10 69256.4 2492.29   6
   0  -6 -11 4548.54 526.440   6
   0   6 -11 4195.37 678.534  10
   0  -6 -12 112.173 124.562   6
   0   6 -12 651.958 317.128  10
   0  -6 -13 5611.28 558.043   6
   0   6 -13 5877.63 696.681  10
   0   6 -14 40104.9 1783.59  10
   0  -6 -14 39554.3 1528.95   6
   0   6 -15 2839.62 376.978  10
   0  -6 -15 2279.56 284.735   6
   0  -6 -16 1843.93 209.483   6
   0   7   0 17.4937 190.886   9
   0  -7   0 460.304 593.491   8
   0  -7   0-210.919 276.622   5
   0  -7  -1 896.652 286.069   5
   0   7  -1 599.265 380.319   9
   0   7  -1 938.639 259.713  12
   0  -7   1 825.158 577.670   8
   0   7   1 471.901 391.714   9
   0  -7  -2 129.995 220.946   5
   0   7   2-110.323 173.156   9
   0   7  -2 66.1226 175.376  12
   0  -7   2-76.3219 351.928   8
   0   7  -2-210.963 309.205   9
   0  -7  -3 1851.80 506.760   5
   0   7  -3 2152.95 729.374   9
   0  -7   3 2433.36 1145.88   8
   0   7  -3 1660.05 370.164  12
   0   7  -3 2069.08 385.604  10
   0   7   3 1373.42 458.579   9
   0   7  -4 5546.33 660.431  12
   0   7  -4 5110.24 610.664  10
   0  -7  -4 5763.46 861.211   5
   0  -7   4 5578.96 1533.22   8
   0   7  -4 4754.09 1086.49   9
   0   7  -5 28.7267 154.509  12
   0  -7  -5-133.736 293.526   5
   0  -7   5 303.551 458.069   8
   0   7  -5 14.6783 132.661  10
   0  -7  -6 798.450 445.092   5
   0   7  -6 647.538 252.218  12
   0   7  -6 852.091 334.402  10
   0  -7   6 1573.16 1008.07   8
   0  -7   7 39304.7 4369.01   8
   0   7   7 36360.9 4145.90   1
   0  -7  -7 39509.4 1553.02   6
   0   7  -7 44198.3 2197.37  10
   0   7  -7 41437.2 2044.05  12
   0  -7  -7 38486.0 2451.55   5
   0   7  -8 21097.8 1417.90  12
   0  -7  -8 23203.0 1193.82   6
   0   7  -8 24764.3 1643.45  10
   0  -7   8 24833.8 3495.47   8
   0  -7  -8 21900.6 1866.00   5
   0  -7  -9 106115. 3215.96   6
   0   7  -9 96411.7 3684.18  10
   0  -7  -9 94984.2 4295.27   5
   0   7  -9 95640.5 3423.91  12
   0  -7 -10 9844.35 1249.98   5
   0   7 -10 10871.7 1079.76  10
   0  -7 -10 11312.6 829.045   6
   0   7 -10 11466.6 983.886  12
   0  -7 -11 1946.21 327.903   6
   0   7 -11 2345.81 504.474  10
   0   7 -12 232.117 183.388  10
   0  -7 -12 501.676 180.777   6
   0   7 -13 39545.7 1832.83  10
   0  -7 -13 39039.4 1469.07   6
   0   7 -14 73.2226 105.630  10
   0  -7 -14-122.802 102.588   6
   0   7 -15 475.120 144.569  10
   0  -7 -15 611.220 120.513   6
   0  -8   0 39562.2 2367.63   5
   0   8   0 38683.6 1883.04  12
   0   8   0 40194.0 3184.79   9
   0   8   1 35211.2 1739.91  12
   0   8  -1 35837.1 1853.35  12
   0  -8  -1 34848.7 2243.34   5
   0  -8   1 37348.8 2249.96   5
   0   8  -1 34315.1 2981.06   9
   0   8   1 37709.4 2982.96   9
   0  -8   1 33848.6 3781.45   8
   0   8  -2 22925.8 1489.70  12
   0   8   2 23836.0 2276.71   9
   0  -8   2 22106.5 1676.43   5
   0  -8  -2 22561.5 1799.83   5
   0  -8   2 26872.3 3412.98   8
   0   8  -2 21897.3 2414.95   9
   0  -8  -3 1140.19 451.894   5
   0   8  -3 810.591 232.986  12
   0  -8   3 644.489 281.451   5
   0   8  -3 420.673 371.951   9
   0   8  -4 2460.47 458.865  10
   0  -8   4 2163.15 1027.85   8
   0  -8  -4 2758.67 667.148   5
   0   8  -4 2996.86 559.733  12
   0  -8   5 9005.42 2030.60   8
   0   8  -5 10819.8 1045.14  12
   0   8  -5 12570.1 1066.42  10
   0  -8  -5 10564.8 1272.82   5
   0   8  -6 1252.96 390.280  12
   0  -8   6 2296.88 1100.74   8
   0   8  -6 1294.76 377.701  10
   0  -8  -6 1571.05 557.873   5
   0   8  -7 5801.95 754.837  10
   0  -8  -7 5489.94 987.293   5
   0   8  -7 6125.03 775.823  12
   0   8  -8 1005.94 344.888  10
   0   8  -8 1345.56 404.579  12
   0  -8  -8 1207.64 548.251   5
   0   8  -9 21800.0 1439.05  12
   0   8  -9 23739.2 1602.92  10
   0  -8  -9 24970.9 1179.98   6
   0  -8  -9 22012.6 1912.23   5
   0   8 -10 2100.80 465.893  10
   0  -8 -10 2154.44 546.593   5
   0  -8 -10 2606.27 341.196   6
   0  -8 -11 800.345 185.734   6
   0   8 -11 460.639 216.756  10
   0  -8 -12 72457.2 2119.85   6
   0   8 -12 73128.0 2669.07  10
   0   8 -13 8647.56 712.790  10
   0  -8 -13 8359.44 495.104   6
   0   8 -14 5192.84 456.526  10
   0  -9   0-169.922 416.530   5
   0   9   0 186.466 212.108  12
   0   9   0-530.432 403.710   9
   0   9  -1 2257.85 505.511  12
   0   9  -1 2416.81 780.742   9
   0   9   1 2227.78 469.765  12
   0  -9   1 2162.72 601.049   5
   0  -9  -1 1725.46 562.111   5
   0   9  -2 4668.60 700.654  12
   0  -9  -2 5883.15 957.967   5
   0  -9   2 4758.90 847.859   5
   0   9  -3 2969.42 588.624  12
   0  -9  -3 2616.67 709.324   5
   0  -9   3 3065.15 654.427   5
   0   9  -4 38497.1 1898.66  10
   0   9  -4 38038.3 2124.44  12
   0  -9  -4 34854.1 2476.60   5
   0  -9  -5 23090.5 2017.36   5
   0   9  -5 25426.4 1704.70  12
   0   9  -5 26112.9 1577.47  10
   0   9  -6 35510.1 1904.63  10
   0  -9  -6 31534.1 2373.55   5
   0   9  -6 30444.4 1885.26  12
   0   9  -7 917.446 339.918  10
   0   9  -7 578.308 294.836  12
   0  -9  -7 149.115 428.219   5
   0  -9  -8 1928.63 662.540   5
   0   9  -8 1482.74 395.460  10
   0  -9  -9 19041.3 1677.38   5
   0   9  -9 21969.0 1439.40  10
   0  -9 -10 5348.50 791.801   5
   0   9 -10 5625.53 677.310  10
   0   9 -11 253.319 200.132  10
   0   9  11-119.409 162.307   7
   0   9 -12 2684.25 382.591  10
   0   9 -13-120.157 81.2514  10
   0 -10   0 171.988 209.377  13
   0 -10   0 903.650 472.493   5
   0 -10  -1 2465.29 682.641   5
   0 -10   1 2062.14 580.315   5
   0 -10  -2 9897.26 1314.36   5
   0 -10   2 9005.86 1147.95   5
   0 -10  -3 158359. 5886.03   5
   0 -10   3 165331. 5445.59   5
   0 -10  -4 2729.79 740.329   5
   0 -10  -5 48527.3 2920.91   5
   0 -10  -6 34720.5 2419.14   5
   0  10  -6 34012.4 1690.80  10
   0 -10  -7 2.47276 324.058   5
   0  10  -7-109.877 213.228  10
   0  10  -8-27.5684 153.317  10
   0 -10  -8-168.752 262.443   5
   0 -10  -9 865.543 309.238   5
   0  10  -9 818.438 243.035  10
   0  10 -10 2085.45 346.442  10
   0  10  10 1901.29 307.574   7
   0  10 -11 14895.1 777.379  10
   0 -11   0-423.628 401.878   5
   0 -11  -1 4020.99 868.952   5
   0 -11   1 3216.69 551.166  13
   0 -11   1 3700.66 688.946   5
   0 -11  -2 27125.4 2013.60   5
   0 -11   2 27488.0 1824.99   5
   0 -11   2 26808.6 1696.20  13
   0 -11   3 46306.9 2349.70  13
   0 -11   3 47099.8 2268.33   5
   0 -11  -3 48416.4 2746.82   5
   0 -11  -4 6347.06 962.255   5
   0 -11  -5 1517.57 421.694   5
   0 -11  -6 5906.93 858.274   5
   0 -11  -7 408.954 267.733   5
   0 -11  -8 22371.3 1461.20   5
   0  11   8 29406.5 1306.20   7
   0 -11   9 8842.86 733.044  13
   0 -12   0 36691.8 1941.62   5
   0 -12  -1 47462.5 2292.42   5
   0 -12   1 43949.6 2042.58   5
   0 -12  -2 943.893 380.402   5
   0 -12  -3 3584.03 597.238   5
   0 -12  -4 4474.51 652.503   5
   0  12   5 30082.0 1256.74   7
   0 -12  -5 25479.9 1523.18   5
   0  12   6 11958.8 687.548   7
   0 -12  -6 9113.76 807.313   5
  -1   0   0-51.2711 121.783   2
  -1   0  -1 208893. 5624.84   2
  -1   0  -1 199878. 4817.88   9
  -1   0  -2 880277. 17637.7   9
  -1   0   2 922396. 18341.9   8
  -1   0  -2 914318. 19980.9   2
  -1   0  -3 302977. 6160.75   9
  -1   0  -3 314511. 8963.45   2
  -1   0  -4 154726. 6142.21   2
   1   0  -4 143221. 4328.00   2
   1   0  -5 1351.72 453.733   2
  -1   0  -5 91.0531 428.575   2
  -1   0  -6 48111.1 3772.46   2
   1   0  -6 46055.8 2727.66   2
   1   0  -7 35278.0 2577.66   2
  -1   0  -7 34224.3 3469.77   2
   1   0  -8 1874.64 715.655   2
  -1   0   8 2004.06 924.752   8
  -1   0  -8 1882.80 1081.48   2
  -1   0  -9 31613.7 3768.01   2
  -1   0   9 32610.8 3640.86   8
  -1   0 -10 24071.7 3459.22   2
  -1   0  10 24979.8 3284.36   8
   1   0 -10 27284.1 1292.15   6
  -1   0 -11 3999.57 477.168   6
   1   0  11 3691.34 1601.34   8
   1   0 -11 3500.07 461.497   6
  -1   0 -11 2333.73 1205.03   2
  -1   0  11 1392.63 892.785   8
   1   0 -12 1128.66 281.169   6
   1   0  12 1010.56 886.323   8
  -1   0 -12 804.605 233.218   6
  -1   0 -13 2184.28 371.335   6
   1   0 -13 2014.61 401.726   6
   1   0 -14 6182.67 668.678   6
  -1   0 -14 6769.03 677.093   6
  -1   0 -15 4371.08 523.620   6
   1   0 -15 2908.07 391.616   6
   1   0 -16 22385.0 1163.51   6
  -1   0 -16 28144.9 1278.60   6
   1   0 -17 55541.8 1561.92   6
  -1  -1 -17-501.980 306.506   6
   1   1 -17 20301.1 549.047   6
  -1  -1 -16 21358.0 1158.14   6
   1   1 -16 20492.0 931.133   6
  -1  -1 -15 20701.3 1188.63   6
   1   1 -15 16194.1 1014.00   6
  -1  -1 -14 3276.93 469.914   6
   1   1 -14 2205.46 342.586   6
   1   1 -13 2569.54 432.240   6
   1  -1  13 1436.52 823.215   8
  -1  -1 -13 2927.50 451.244   6
  -1  -1 -12 16809.0 1099.64   6
   1   1 -12 16397.0 1098.49   6
   1  -1  12 15212.3 3096.47   8
  -1  -1 -11 8005.64 723.336   6
   1  -1  11 6735.34 2098.31   8
   1   1 -11 7539.84 691.184   6
  -1   1  10 13182.1 2442.46   8
   1  -1  10 16649.6 3109.90   8
   1   1 -10 22514.8 1183.02   6
  -1  -1 -10 26187.8 1275.38   6
  -1  -1  -9 29508.4 3505.97   2
   1  -1   9 24743.7 3565.12   8
   1   1  -9 22064.6 2496.59   2
   1   1  -8 15812.2 2018.03   2
  -1   1   8 15451.8 1671.39   1
   1  -1   8 18516.6 2898.19   8
  -1  -1  -8 15720.7 2435.76   2
   1  -1   7 2707.40 1254.43   8
   1   1  -7 3203.29 905.264   2
  -1   1   7 4161.46 794.977   1
  -1  -1  -7 3172.54 1119.55   2
  -1  -1  -6 101901. 5574.53   2
   1   1  -6 112685. 5078.40   2
  -1   1   6 109639. 4091.35   1
  -1   1   5 21778.5 1436.72   1
  -1  -1  -5 21102.1 2211.13   2
  -1   1   4 80545.1 2714.44   1
  -1  -1  -4 77034.3 4079.32   2
  -1  -1  -3 424318. 11609.1   2
  -1   1   3 446701. 9533.69   1
  -1   1   2 322613. 7021.23   1
  -1  -1  -2 341540. 8829.74   2
   1   1  -1 219903. 5338.93   1
   1  -1   1 192957. 5598.47   8
   1   1   0 640645. 13801.7   1
  -1  -1   0 644468. 13375.7   8
   1  -1   0 642607. 13289.5   8
   1   1   1 213563. 5780.16   1
  -1  -1   1 213193. 5232.05   8
  -1  -1   2 324844. 7552.65   8
  -1   1  -2 319963. 7216.31   9
  -1   1  -3 424593. 9311.68   9
  -1  -1   3 462640. 10508.4   8
  -1  -1   4 85608.9 3709.59   8
  -1   1  -4 81218.4 2460.99   9
  -1   1  -5 24028.9 1200.63   9
  -1  -1   5 25414.4 2200.26   8
  -1   1  -6 111389. 6294.71   2
  -1  -1   6 120011. 5781.70   8
  -1  -1   7 5372.14 1278.48   8
  -1   1  -7 4615.86 1305.76   2
  -1   1  -8 13635.9 2497.74   2
  -1  -1   8 17756.6 2489.11   8
  -1  -1   9 32617.8 3550.70   8
  -1   1  -9 25302.4 3509.16   2
  -1   1 -10 18481.3 3118.69   2
   1  -1 -10 20828.2 1094.37   6
  -1  -1  10 15736.5 2560.19   8
  -1   1 -11 5643.81 1744.49   2
  -1   1 -11 6575.65 587.739   6
  -1   1 -11 6468.75 838.480   4
  -1  -1  11 4530.58 1458.19   8
   1  -1 -11 6742.78 642.903   6
   1   1  11 6186.06 1694.51   1
   1  -1 -12 16016.2 1091.16   6
  -1  -1  12 13968.2 2474.14   8
  -1   1 -12 14056.4 2752.78   2
   1   1  12 14412.0 3241.85   8
   1   1  12 14182.5 2637.03   1
  -1   1 -12 16720.1 1001.96   6
  -1   1 -13 2600.23 397.993   6
   1  -1 -13 2902.07 454.714   6
   1  -1 -14 3406.76 496.972   6
  -1   1 -14 2641.14 397.445   6
   1  -1 -15 17967.6 1152.05   6
   1  -1 -16 18928.0 1076.94   6
   1  -1 -17 2592.57 341.155   6
   1  -1 -18 25424.4 717.127   6
  -1  -2 -17 37519.1 1442.90   6
  -1  -2 -16 6592.26 688.548   6
   1   2 -16 23416.7 674.708   6
  -1  -2 -15 3686.13 538.367   6
   1   2 -15 13981.9 697.291   6
  -1  -2 -14 17082.7 1116.73   6
   1   2 -14 16408.9 981.194   6
   1   2 -13 29024.4 1470.29   6
  -1  -2 -13 33730.4 1681.18   6
   1   2 -12 3469.36 445.985   6
   1  -2  12 3242.05 1499.45   8
  -1  -2 -12 4367.65 583.164   6
  -1  -2 -11 1474.40 338.997   6
   1   2 -11 595.138 220.804  10
   1  -2  11 1177.14 975.198   8
   1   2 -11 1432.91 338.790   6
  -1  -2 -10 254.217 131.197   6
   1   2 -10 340.421 163.959  10
   1  -2  10 622.286 606.346   8
   1   2 -10 261.549 171.140   6
   1  -2   9 14310.5 2647.24   8
   1   2  -9 12051.8 1998.94   2
  -1   2   8 2344.25 720.562   1
  -1   2   8 5688.58 1155.40   9
   1   2  -8 4858.82 1331.25   2
   1  -2   8 4044.98 1250.44   8
  -1   2   7 38940.3 2553.01   1
  -1   2   7 37989.3 3038.66   9
   1  -2   7 40530.5 3940.30   8
  -1   2   6 128306. 5809.92   9
   1  -2   6 139119. 7043.95   8
  -1   2   6 135473. 4920.70   1
  -1   2   5 9880.24 1066.99   1
   1  -2   5 9971.85 1667.81   8
  -1   2   5 10153.8 1404.47   9
  -1   2   4 529367. 13580.8   9
   1  -2   4 539909. 14432.3   8
  -1   2   3 21055.4 1755.88   9
  -1   2   3 19478.6 1314.43   1
   1  -2   3 21372.5 1924.40   8
  -1   2   2 188799. 5926.50   9
  -1   2   2 180131. 5130.97   1
   1  -2   1 4309.69 653.018   8
   1   2  -1 4384.93 754.161   1
   1   2   0 166139. 4194.72   9
   1   2   0 176792. 5447.62   1
  -1  -2   0 180788. 5021.48   8
   1  -2   0 180135. 4893.10   8
   1  -2  -1 3882.21 524.730   8
  -1  -2   1 3152.50 533.976   8
   1   2   1 3708.09 688.690   1
   1   2   1 3168.44 323.551   9
   1   2   2 189505. 5970.56   1
  -1   2  -2 186826. 5015.23   9
   1   2   2 183528. 4104.55   9
  -1  -2   2 188322. 5434.45   8
  -1   2  -3 20709.8 1244.25   9
   1   2   3 21119.4 1752.57   1
  -1  -2   3 20640.5 1580.94   8
   1   2   3 20397.6 663.633   9
   1   2   4 505232. 13259.4   1
  -1   2  -4 507736. 11373.9   9
  -1  -2   4 513959. 12944.9   8
  -1   2  -5 9899.49 883.732   9
  -1  -2   5 11300.5 1453.99   8
   1   2   5 12013.3 1525.76   1
  -1  -2   6 142594. 6213.83   8
   1   2   6 135094. 6056.83   1
  -1   2  -6 141961. 4305.58   9
  -1  -2   7 37730.4 3282.72   8
   1   2   7 39395.5 3274.98   1
  -1  -2   8 3512.60 1100.21   8
   1   2   8 5821.28 1335.67   1
  -1   2  -8 4362.45 1440.33   2
  -1   2  -9 10645.9 2371.51   2
   1   2   9 14770.3 2319.17   1
  -1  -2   9 15286.6 2411.56   8
  -1   2 -10-336.561 552.122   2
   1   2  10 59.4974 469.659   1
   1  -2 -10 210.289 105.532   6
  -1  -2  10 244.015 440.399   8
  -1   2 -10 571.891 174.829   4
   1  -2 -11 1061.82 265.550   6
  -1   2 -11 1077.95 356.294   4
   1   2  11 618.225 600.986   1
  -1  -2  11 1598.24 944.788   8
  -1   2 -11-84.6714 412.989   2
  -1  -2  12 2642.34 1057.21   8
  -1   2 -12 2985.55 1648.49   2
  -1   2 -12 3694.70 697.973   4
   1  -2 -12 4162.76 526.469   6
   1  -2 -13 33342.6 1679.96   6
   1  -2 -14 18355.8 1201.04   6
   1  -2 -15 3924.32 548.678   6
   1  -2 -16 5989.06 600.130   6
   1  -2 -17 30891.5 1232.13   6
   1  -2 -18 11659.0 444.883   6
  -1  -3 -17 756.024 185.850   6
  -1  -3 -16 9520.89 704.446   6
  -1  -3 -15 7567.02 690.292   6
  -1  -3 -14 63969.5 2334.23   6
   1   3 -14 51546.9 2045.81  10
   1   3 -13 13045.0 991.420  10
  -1  -3 -13 15537.0 1121.73   6
   1  -3  12 38414.0 4583.66   8
   1   3 -12 35995.7 1464.38   6
   1   3 -12 38253.9 1819.60  10
  -1  -3 -11 22782.1 1321.35   6
   1   3 -11 20588.8 1114.43   6
   1  -3  11 19222.3 3176.48   8
   1   3 -11 19321.4 1225.88  10
   1   3 -10 5167.48 484.134   6
  -1  -3 -10 7397.29 656.239   6
   1   3 -10 5937.60 647.821  10
   1  -3  10 7656.30 1929.58   8
   1   3  -9 164.390 333.659   2
   1  -3   9 414.974 662.503   8
   1  -3   8 21979.0 3024.38   8
  -1   3   7 17244.1 1807.06   1
  -1   3   7 18174.4 1882.07   9
   1  -3   7 16515.2 2462.79   8
   1  -3   6 140526. 7046.64   8
  -1   3   6 142675. 5569.59   1
  -1   3   6 151679. 5969.68   9
  -1   3   5 92539.7 4328.61   9
  -1   3   5 84175.3 3915.49   1
   1  -3   5 87520.0 4967.48   8
  -1   3   4 41332.5 2629.69   9
   1  -3   4 41019.2 3057.17   8
  -1   3   4 36591.7 2396.43   1
  -1   3   3 225633. 7028.47   9
  -1   3   3 218754. 6858.72   1
   1  -3   3 228780. 7756.21   8
  -1   3   2 101.541 218.909   9
   1   3  -2 318.330 185.513   9
  -1   3   2-43.9870 248.422   1
   1  -3   2 230.952 310.371   8
  -1   3   1 88997.1 3561.04   9
   1   3  -1 96789.1 4436.24   1
   1   3  -1 87805.0 2989.50   9
   1  -3   1 103143. 4041.70   8
  -1  -3  -1 101929. 3930.20   8
   1   3   0 1636.82 670.451   1
  -1  -3   0 1483.55 480.974   8
  -1   3   0 1227.26 368.534   9
   1  -3   0 2105.23 536.771   8
   1   3   0 2046.45 345.307   9
   1  -3  -1 105063. 3781.76   8
  -1   3  -1 91793.1 3412.66   9
  -1  -3   1 91612.9 2312.36   3
   1  -3  -1 101314. 3614.86   3
   1   3   1 83328.4 2720.30   9
  -1  -3   1 101031. 3935.37   8
   1   3   1 98114.7 4310.19   1
   1   3   2 135.227 404.254   1
   1  -3  -2 328.443 215.521   3
  -1  -3   2 270.175 305.064   8
  -1   3  -2-20.3591 167.204   9
   1   3   2 761.153 210.402   9
   1  -3  -2 96.4553 205.029   8
   1   3   3 217299. 7391.69   1
  -1   3  -3 223416. 6138.13   9
   1  -3  -3 212936. 6214.24   3
   1   3   3 202482. 4854.65   9
  -1  -3   3 220256. 6980.03   8
  -1  -3   4 36617.1 2586.80   8
  -1   3  -4 38141.4 2055.41   9
   1   3   4 37259.2 2784.22   1
   1   3   4 35550.4 1191.99   9
  -1  -3   5 90385.3 4586.59   8
   1   3   5 84077.8 4614.34   1
  -1   3  -5 91432.9 3543.80   9
  -1  -3   6 152938. 6664.85   8
  -1   3  -6 150095. 4916.61   9
  -1  -3   7 17568.2 2286.19   8
   1   3   7 15752.3 2129.94   1
   1   3   8 26872.2 3014.14   1
  -1  -3   8 25042.7 2904.53   8
   1   3   9 994.418 718.871   1
  -1   3  -9 1310.83 1161.13   2
  -1  -3   9 715.116 578.496   8
   1  -3  -9 1401.81 286.022   6
   1  -3 -10 7470.10 674.532   6
  -1  -3  10 5344.95 1513.37   8
   1   3  10 4821.99 1483.56   1
  -1   3 -10 7215.28 962.829   4
  -1   3 -10 6194.07 1991.15   2
  -1   3 -11 18766.4 3402.35   2
   1   3  11 18821.6 2961.20   1
   1  -3 -11 19742.5 1192.99   6
  -1  -3  11 19646.7 2917.70   8
  -1  -3  12 42762.2 4271.41   8
   1  -3 -12 42399.7 1910.29   6
   1  -3 -13 15040.9 1085.64   6
  -1   3 -14 59216.9 2395.73  10
   1  -3 -14 62169.8 2407.48   6
   1  -3 -15 7515.25 690.857   6
  -1   3 -15 6394.70 627.618  10
   1  -3 -16 8420.81 663.529   6
   1  -3 -17-305.731 178.542   6
  -1  -4 -17 9604.68 569.648   6
  -1  -4 -16 5982.79 517.649   6
   1   4 -15 311.736 142.906  10
  -1  -4 -15 86.9742 153.321   6
  -1  -4 -14 1796.56 365.085   6
   1   4 -14 1181.93 290.621  10
  -1  -4 -13 49553.0 2071.45   6
   1   4 -13 42609.1 1992.84  10
   1   4 -12 8347.23 857.843  10
  -1  -4 -12 11276.2 984.758   6
  -1  -4 -11 34098.9 1667.44   6
   1  -4  11 32623.7 4167.18   8
   1   4 -11 30214.8 1675.82  10
   1  -4  10 5040.84 1633.82   8
  -1  -4 -10 3690.29 480.689   6
   1   4 -10 3738.29 542.020  10
   1   4  -9 26053.2 1436.49  10
   1  -4   9 25592.4 3442.43   8
   1  -4   8 12592.6 2302.42   8
   1   4  -8 14760.5 999.254  10
   1  -4   7 58901.4 4708.56   8
  -1   4   7 56069.7 3202.76   9
  -1   4   7 55227.1 3745.48   1
   1  -4   6 127778. 6832.00   8
  -1   4   6 122682. 5772.86   1
  -1   4   6 134872. 5392.02   9
   1  -4   5 187242. 7991.18   8
  -1   4   5 185321. 6457.01   9
   1  -4   4 4733.56 1238.26   8
  -1   4   4 5469.08 925.202   9
  -1   4   4 3805.37 982.574   1
   1  -4   3 143561. 6165.92   8
  -1   4   3 140193. 5200.13   9
  -1   4   2 113945. 4547.59   9
   1  -4   2 128256. 5485.32   8
   1   4  -2 119721. 4142.40   9
  -1   4   1 5049.67 821.851   9
   1   4  -1 4858.88 665.622   9
   1  -4   1 5977.79 1066.83   8
  -1  -4  -1 5119.30 973.333   8
   1  -4   0 36821.4 2459.62   8
  -1  -4   0 36857.5 2553.78   8
  -1   4   0 33207.1 2120.88   9
   1   4   0 35226.6 2920.87   1
   1   4   0 32834.9 1755.97   9
  -1  -4   1 5218.32 984.274   8
  -1  -4   1 5109.42 443.235   3
   1  -4  -1 6171.68 883.061   3
   1   4   1 3324.34 1008.23   1
   1  -4  -1 6130.66 971.339   8
  -1   4  -1 4660.17 756.227   9
   1   4   1 5563.27 649.701   9
   1  -4  -2 121089. 4456.10   3
   1   4   2 122144. 5707.69   1
   1   4   2 110482. 3529.44   9
   1  -4  -2 131545. 4894.75   8
  -1  -4   2 127123. 5292.55   8
  -1   4  -2 116198. 4416.71   9
  -1  -4   3 136821. 5757.47   8
   1   4   3 126130. 3712.74   9
  -1   4  -3 138233. 4873.93   9
   1   4   3 128182. 5970.99   1
   1  -4  -3 137341. 4919.38   3
   1   4   4 4774.56 1099.88   1
  -1   4  -4 5426.69 878.881   9
  -1  -4   4 4038.96 999.524   8
   1   4   4 5055.51 508.477   9
  -1  -4   5 172257. 7254.14   8
   1   4   5 161545. 7361.11   1
   1   4   6 117136. 6352.45   1
  -1  -4   6 129904. 6421.70   8
  -1   4  -6 137853. 5147.48   9
   1   4   7 55012.3 4390.27   1
  -1  -4   7 62764.4 4531.24   8
   1   4   8 13676.3 2266.60   1
  -1  -4   8 15407.0 2347.90   8
   1  -4  -9 27613.7 1339.60   6
   1   4   9 22654.0 3096.29   1
  -1  -4   9 24346.2 3156.25   8
  -1   4 -10 2019.12 1407.76   2
  -1  -4  10 4170.29 1360.21   8
   1  -4 -10 4587.67 545.281   6
   1   4  10 3314.70 1276.98   1
   1  -4 -11 31857.4 1541.83   6
  -1   4 -11 25291.7 4036.42   2
  -1  -4  11 34077.8 3856.86   8
   1  -4 -12 10603.5 855.560   6
   1  -4 -13 49189.8 2040.50   6
   1  -4 -14 1429.61 330.860   6
  -1   4 -14 1170.67 353.636  10
   1  -4 -15 476.303 220.782   6
  -1   4 -15 58.6717 104.614  10
  -1   4 -16 4649.42 427.894  10
   1  -4 -16 5104.64 474.353   6
   1  -4 -17 7037.19 452.714   6
  -1  -5 -16 4963.14 424.750   6
  -1  -5 -15 5503.57 500.766   6
   1   5 -15 4538.34 490.904  10
  -1  -5 -14 5078.05 524.424   6
   1   5 -14 5071.01 599.296  10
  -1  -5 -13 28066.0 1437.40   6
   1   5 -13 25299.2 1509.70  10
  -1  -5 -12 55962.7 2226.33   6
   1   5 -12 43245.4 2140.30  10
   1   5 -11 52046.6 2376.19  10
  -1  -5 -11 57583.7 2252.27   6
  -1  -5 -10 118416. 3522.18   6
   1  -5  10 118494. 7983.31   8
   1   5 -10 117136. 3874.21  10
  -1  -5 -10 117211. 4722.80   5
   1   5  -9 83061.8 2811.64  12
   1  -5   9 84508.3 6514.11   8
   1   5  -9 87530.6 3118.88  10
  -1  -5  -9 85452.4 3793.60   5
   1   5  -8 14870.1 1001.80  12
  -1  -5  -8 14799.8 1392.13   5
   1   5  -8 17009.2 1168.52  10
   1  -5   8 14256.2 2536.12   8
   1  -5   7 59868.3 4982.85   8
  -1  -5  -7 61536.9 2854.86   5
   1   5  -7 64837.0 2422.74  10
   1  -5   6 50426.1 4301.43   8
  -1   5   6 48381.9 3814.25   1
  -1   5   6 45858.7 2905.51   9
  -1   5   5 174533. 6397.79   9
  -1   5   5 161492. 7391.76   1
   1  -5   5 172699. 8124.87   8
  -1   5   4 1047.20 563.557   1
  -1   5   4 322.046 347.011   9
   1  -5   4 383.532 510.438   8
  -1   5   3 68948.3 3626.09   9
   1  -5   3 74569.6 4712.09   8
   1   5  -2 1555.76 515.023   9
   1  -5   2 2179.83 825.453   8
  -1   5   2 1891.68 622.035   9
   1  -5   1 1719.96 698.871   8
   1   5  -1 1146.25 436.092   9
  -1  -5  -1 1651.11 674.835   8
  -1   5   1 619.022 419.439   9
   1  -5   0 3399.51 901.176   8
   1   5   0 3711.59 645.560   9
   1   5   0 3158.91 1035.21   1
  -1  -5   0 2954.49 844.760   8
   1  -5   0 4553.77 830.084   3
  -1   5   0 2799.49 682.304   9
   1   5   1 1881.90 469.488   9
   1   5   1 2359.03 991.588   1
  -1   5  -1 687.796 394.721   9
   1  -5  -1 1106.82 533.846   8
  -1  -5   1 1545.96 713.026   8
   1  -5  -1 1884.47 544.876   3
   1   5   2 2470.54 474.991   9
   1   5   2 1726.55 887.537   1
   1  -5  -2 1896.13 614.657   3
  -1  -5   2 2052.09 767.943   8
  -1   5  -2 2011.51 640.933   9
   1   5   3 61199.8 4527.86   1
   1  -5  -3 68713.6 3512.87   3
  -1  -5   3 71873.3 4403.35   8
  -1   5  -3 69231.7 3561.40   9
   1   5   3 67843.8 2730.62   9
  -1  -5   4 1720.16 771.345   8
   1   5   4 883.234 457.528   1
  -1   5  -4 1440.17 571.668   9
  -1   5  -5 182884. 6694.46   9
   1   5   5 159005. 7969.12   1
  -1  -5   5 178714. 7987.92   8
   1   5   6 40422.1 3863.83   1
  -1  -5   6 48225.3 4071.99   8
  -1   5  -6 53911.1 3344.83   9
   1   5   7 56763.3 4767.06   1
  -1  -5   7 63396.4 4886.65   8
  -1   5  -7 54883.0 2102.34  12
   1  -5  -8 15985.2 944.407   6
   1   5   8 12754.8 2308.25   1
  -1   5  -8 13991.7 988.509  12
  -1  -5   8 13885.7 2348.90   8
   1  -5  -9 90489.7 2770.26   6
  -1   5  -9 84746.7 2914.11  12
  -1  -5   9 89790.8 6441.64   8
  -1   5 -10 117075. 9205.79   2
   1  -5 -10 118848. 3477.86   6
   1   5  10 115439. 7684.45   1
  -1  -5  10 123476. 7759.27   8
   1  -5 -11 52163.8 2041.72   6
   1  -5 -12 45153.3 1872.48   6
  -1   5 -13 27519.6 1647.31  10
   1  -5 -13 27138.3 1368.38   6
   1  -5 -14 4772.91 526.528   6
  -1   5 -14 5421.82 659.403  10
   1  -5 -15 5306.63 498.235   6
  -1   5 -15 5148.53 552.318  10
   1  -5 -16 4053.76 369.553   6
  -1   5 -16 4661.07 418.330  10
  -1  -6 -16 10455.0 534.823   6
  -1  -6 -15 9804.24 614.296   6
   1   6 -15 10077.5 688.132  10
   1   6 -14 7752.51 711.690  10
  -1  -6 -14 7366.13 586.362   6
  -1  -6 -13 2004.73 358.599   6
   1   6 -13 2554.40 459.539  10
   1   6 -12 3266.28 560.711  10
  -1  -6 -12 4397.19 521.037   6
   1   6 -11 16161.4 1269.73  10
  -1  -6 -11 19082.4 1168.83   6
  -1  -6 -10 27278.5 2184.70   5
  -1  -6 -10 27455.6 1387.86   6
   1   6 -10 28061.4 1691.23  10
   1  -6   9 23677.3 3390.12   8
  -1  -6  -9 26454.4 1324.31   6
  -1  -6  -9 27101.2 2105.46   5
   1   6  -9 25970.4 1628.93  10
   1   6  -8 279743. 7223.57  10
   1   6  -8 275645. 6981.07  12
   1  -6   8 271929. 12312.6   8
  -1  -6  -8 272005. 8231.65   5
  -1  -6  -7 30727.0 2109.58   5
   1  -6   7 31491.0 3716.44   8
   1   6  -7 31745.3 1629.81  12
   1   6  -7 33652.1 1763.22  10
   1   6  -6 30748.2 1570.87  12
   1   6  -6 33367.4 1689.80  10
  -1  -6  -6 32462.9 2065.29   5
   1  -6   6 34418.5 3766.55   8
   1   6  -5 17422.5 1115.02  12
  -1  -6  -5 18345.3 1463.70   5
  -1   6   5 19121.4 1896.39   9
   1  -6   5 18854.7 2716.47   8
   1   6  -5 20309.0 1224.71  10
  -1   6   4 21085.5 2003.78   9
   1  -6   4 20910.0 2761.53   8
   1  -6   3 37392.9 3591.97   8
  -1   6   3 34206.3 2607.27   9
   1  -6   2 35147.3 3356.35   8
  -1   6   2 33135.7 2560.49   9
   1   6  -2 35061.0 2498.80   9
  -1   6   1 25428.0 2215.71   9
   1   6  -1 28708.7 2174.76   9
   1  -6   1 29242.9 2342.67   3
   1  -6   1 29861.1 2945.94   8
   1   6   0 5726.47 916.109   9
   1  -6   0 6044.71 1026.77   3
  -1  -6   0 7659.77 1422.93   8
   1  -6   0 6821.81 1334.46   8
  -1   6   0 6020.06 1041.95   9
  -1   6  -1 26068.0 2247.67   9
  -1  -6   1 27879.8 2841.83   8
   1  -6  -1 27239.0 2570.58   8
   1  -6  -1 28058.5 2254.01   3
   1   6   1 25882.8 1922.19   9
   1   6   2 30004.1 3436.61   1
  -1  -6   2 33837.7 3225.60   8
  -1   6  -2 31104.7 2490.82   9
   1  -6  -2 31954.5 2422.78   3
   1   6   2 31519.3 2065.17   9
  -1   6  -3 37164.0 2799.27   9
  -1  -6   3 35168.3 3358.25   8
   1   6   3 32209.5 2012.18   9
   1   6   3 31186.1 3559.30   1
  -1  -6   4 19938.7 2571.73   8
   1   6   4 20799.5 2922.28   1
  -1   6  -4 19353.3 2096.09   9
  -1   6  -5 20297.2 2164.70   9
   1   6   5 16086.2 2569.03   1
  -1  -6   5 18968.4 2633.78   8
   1  -6  -5 18390.9 1381.77   5
  -1   6  -5 17745.1 1139.95  12
  -1  -6   6 34000.4 3657.56   8
  -1   6  -6 28968.6 1555.13  12
   1   6   6 29334.6 3636.89   1
  -1   6  -6 35804.9 2975.24   9
   1  -6  -6 34772.9 1984.22   5
  -1  -6   7 31955.1 3707.40   8
  -1   6  -7 29833.3 1609.51  12
   1  -6  -7 34263.5 2025.27   5
   1   6   7 27982.8 3654.38   1
   1  -6  -7 31849.8 1331.42   6
   1  -6  -8 288179. 6560.04   6
   1  -6  -8 296662. 7955.33   5
  -1  -6   8 290889. 12595.8   8
  -1   6  -8 263824. 7046.49  12
   1   6   8 250263. 12223.3   1
   1   6   9 21187.4 3261.70   1
  -1   6  -9 25628.3 1505.17  12
  -1  -6   9 29142.1 3697.37   8
   1  -6  -9 27496.7 1297.56   6
   1  -6 -10 26677.1 1299.48   6
  -1   6 -10 27125.7 1514.57  12
   1  -6 -11 16179.7 980.070   6
   1  -6 -12 4081.83 463.551   6
  -1   6 -12 3979.91 648.700  10
   1  -6 -13 2290.61 346.420   6
  -1   6 -13 2172.76 468.233  10
   1  -6 -14 6744.26 550.820   6
  -1   6 -14 7778.39 742.418  10
   1  -6 -15 9490.72 585.748   6
  -1   6 -15 10833.3 749.558  10
   1   7 -15 24310.3 975.313  10
  -1  -7 -15 24877.5 894.835   6
   1   7 -14 3379.21 431.585  10
  -1  -7 -14 3119.19 321.783   6
  -1  -7 -13 741.205 185.646   6
   1   7 -13 796.903 254.883  10
  -1  -7 -12 6134.98 561.094   6
   1   7 -12 5943.49 727.461  10
   1   7 -11 44969.8 2196.60  10
  -1  -7 -11 45696.9 1876.80   6
   1   7 -10 14252.1 1214.04  10
  -1  -7 -10 16227.9 1045.34   6
  -1  -7 -10 14619.5 1614.99   5
  -1  -7  -9 22116.7 1194.42   6
  -1  -7  -9 24761.1 2080.76   5
   1   7  -9 21537.2 1517.13  10
   1   7  -8 66798.8 2819.55  10
   1  -7   8 60126.6 5435.51   8
  -1  -7  -8 64653.5 3477.71   5
   1   7  -8 65295.8 2677.64  12
  -1  -7  -8 65671.1 2275.34   6
   1   7  -7 30871.4 1774.00  10
  -1  -7  -7 29101.8 2219.41   5
   1   7  -7 29852.5 1696.68  12
   1  -7   7 27534.4 3597.82   8
   1   7  -6 77925.8 2978.57  12
   1   7  -6 83058.1 3082.75  10
   1  -7   6 78985.5 6129.65   8
  -1  -7  -6 87370.6 3881.33   5
   1   7  -5 9006.94 882.412  12
   1  -7   5 9243.80 2080.46   8
  -1  -7  -5 9218.64 1147.33   5
   1   7  -5 9649.72 903.462  10
   1   7  -4 16076.4 1129.74  10
  -1  -7  -4 15719.2 1452.64   5
  -1   7   4 14730.9 1776.53   9
   1  -7   4 16127.0 2598.08   8
   1   7  -4 15794.2 1147.26  12
  -1   7   3 6369.90 1204.93   9
  -1  -7  -3 5918.29 846.460   5
   1   7  -3 5290.96 627.618  12
   1  -7   3 5727.49 831.405  11
   1  -7   3 5096.19 1396.08   8
   1   7  -3 6177.84 653.324  10
  -1   7   2 1305.60 586.027   9
  -1  -7  -2 913.135 310.939  13
   1  -7   2 1001.46 427.956   3
   1  -7   2 1898.07 887.994   8
   1  -7   2 1516.87 458.175  11
   1   7  -2 1620.60 342.099  12
  -1  -7  -2 1570.31 442.806   5
   1  -7   1 3169.13 1064.45   8
  -1   7   1 2774.93 809.176   9
  -1  -7  -1 3152.54 618.931   5
   1   7  -1 3927.99 538.224  12
   1   7  -1 2772.96 716.349   9
   1  -7   1 2657.18 704.773   3
   1  -7   1 2948.81 639.093  11
   1  -7   0 74964.6 5071.85   8
   1   7   0 73616.6 3901.70   9
  -1   7   0 70999.8 4226.48   9
   1  -7   0 70974.8 3935.99   3
  -1  -7   0 80851.1 3215.30   5
   1   7   0 79029.0 2679.67  12
  -1   7   0 76473.5 2647.08  12
   1  -7   0 73683.8 3311.12  11
  -1   7  -1 3544.78 501.678  12
   1  -7  -1 3577.25 653.336  11
   1  -7  -1 2865.36 776.396   3
   1   7   1 2867.72 446.843  12
   1   7   1 2549.91 669.226   9
  -1   7  -1 2581.22 769.631   9
  -1  -7   1 3363.20 552.712   5
  -1  -7   1 3630.49 1175.61   8
  -1   7  -2 2166.56 404.256  12
   1   7   2 1128.31 479.042   9
  -1   7  -2 1162.53 569.119   9
  -1  -7   2 1308.96 371.254   5
  -1  -7   2 982.514 641.040   8
   1  -7  -2 484.762 377.003   3
   1  -7  -2 1197.73 399.538  11
  -1   7  -3 4820.49 1137.60   9
  -1   7  -3 5827.63 681.577  12
  -1  -7   3 4304.51 1299.35   8
   1   7   3 6126.34 1769.54   1
  -1   7  -4 15876.9 2022.77   9
   1   7   4 12075.3 2509.04   1
   1  -7  -4 16323.9 1426.06   5
  -1   7  -4 14681.9 1129.47  12
  -1  -7   4 14559.0 2387.56   8
  -1  -7   5 7579.42 1774.38   8
  -1   7  -5 8963.54 892.576  12
   1   7   5 4751.62 1526.69   1
  -1   7  -5 7396.46 1413.24   9
   1  -7  -5 9945.10 1121.30   5
  -1   7  -6 86074.0 5089.99   9
  -1   7  -6 83344.1 3133.19  12
  -1  -7   6 78810.2 6068.22   8
   1  -7  -6 88208.3 3723.06   5
   1   7   6 70056.1 6139.56   1
  -1   7  -7 29774.5 1723.12  12
   1  -7  -7 31004.5 2107.01   5
   1   7   7 27772.9 3817.93   1
  -1  -7   7 30146.6 3718.58   8
   1  -7  -8 71675.1 3376.97   5
  -1   7  -8 64698.7 2725.87  12
  -1  -7   8 69892.4 5801.03   8
   1  -7  -9 21443.3 1077.26   6
  -1   7  -9 22893.4 1464.96  12
  -1   7  -9 23831.7 1659.00  10
   1  -7  -9 24713.0 1890.80   5
  -1   7 -10 15403.5 1305.97  10
  -1   7 -10 14594.1 1106.76  12
   1  -7 -10 14173.6 850.555   6
   1  -7 -11 43899.2 1665.79   6
  -1   7 -11 47399.7 2309.22  10
  -1   7 -11 45050.3 1933.90  12
   1  -7 -12 6238.43 532.552   6
  -1   7 -12 6311.36 747.616  10
   1  -7 -13 885.493 174.407   6
  -1   7 -13 910.034 302.688  10
   1  -7 -14 2777.49 288.665   6
  -1   7 -14 3170.28 426.023  10
  -1   7 -15 26260.6 1080.79  10
   1   8 -14 11119.7 652.925  10
   1   8 -13 966.344 264.353  10
  -1  -8 -13 701.155 157.392   6
   1   8 -12 25879.2 1419.66  10
  -1  -8 -12 24788.7 1070.27   6
  -1  -8 -11 16074.4 908.034   6
   1   8 -11 15263.2 1178.47  10
  -1  -8 -10 493.937 355.969   5
   1   8 -10 995.669 366.839  10
  -1  -8 -10 1322.09 274.034   6
  -1  -8  -9 3899.87 879.762   5
  -1  -8  -9 5098.33 568.555   6
   1   8  -9 5685.46 775.327  10
  -1  -8  -8 8514.01 1273.43   5
  -1  -8  -8 9347.23 718.047   6
   1   8  -8 9977.44 1040.34  10
  -1  -8  -7 9753.93 715.461   6
  -1  -8  -7 9204.92 1335.49   5
   1   8  -7 11004.0 1073.23  10
   1   8  -6 8992.61 949.871  12
  -1  -8  -6 7803.33 1181.15   5
   1  -8   6 11362.0 2294.64   8
   1   8  -6 9920.95 995.833  10
  -1  -8  -5 128719. 5169.93   5
   1  -8   5 128396. 7973.20   8
   1   8  -5 123853. 4227.67  12
   1   8  -5 134344. 4278.40  10
   1   8  -4 5122.69 677.758  10
   1  -8   4 7321.96 1820.96   8
   1   8  -4 5369.70 720.248  12
  -1  -8  -4 5511.40 955.859   5
   1   8  -3 20284.2 1412.76  12
   1   8  -3 22519.1 1383.83  10
  -1   8   3 19479.0 2176.44   9
  -1  -8  -3 20392.0 1777.74   5
   1  -8   3 18127.3 2830.45   8
  -1  -8  -2 14484.7 1461.75   5
  -1  -8  -2 16376.4 1421.29  13
   1   8  -2 15021.3 1177.58  12
  -1   8   2 16182.2 2013.18   9
   1  -8   2 16901.0 2672.30   8
  -1   8   1 8315.74 1462.72   9
  -1   8   1 9012.33 832.015  12
   1   8  -1 8134.69 842.126  12
   1  -8   1 9209.71 1875.08   8
  -1  -8  -1 8646.46 1086.72   5
  -1   8   0 41025.1 3385.22   9
   1  -8   0 37788.0 3750.32   8
  -1  -8   0 39388.9 2342.17   5
   1   8   0 38289.8 1889.61  12
  -1   8   0 37817.4 1884.70  12
  -1  -8   1 8103.54 1006.45   5
  -1   8  -1 9518.27 916.503  12
  -1   8  -1 9458.21 1655.28   9
  -1  -8   2 15813.1 1379.14   5
  -1   8  -2 15900.3 1246.52  12
  -1  -8   2 16186.6 2604.81   8
   1  -8  -2 17027.5 1562.53   5
  -1   8  -2 17111.2 2194.95   9
  -1   8  -3 20529.3 1459.51  12
   1  -8  -3 17899.7 1637.31   5
  -1   8  -3 20851.1 2455.71   9
  -1  -8   3 19978.2 2909.56   8
  -1   8  -4 6189.35 794.405  12
  -1   8  -4 5035.26 1221.29   9
  -1  -8   4 4500.56 1363.12   8
  -1   8  -4 5943.20 676.926  10
   1  -8  -4 5763.59 932.412   5
  -1   8  -5 131397. 4454.10  12
   1  -8  -5 134450. 5109.11   5
  -1  -8   5 119402. 7604.12   8
  -1   8  -5 138620. 4287.07  10
  -1   8  -5 135133. 6719.47   9
   1  -8  -6 9616.24 1218.06   5
  -1  -8   6 8650.14 1926.04   8
  -1   8  -6 9956.74 1048.94  12
  -1   8  -6 9330.09 975.820  10
  -1   8  -7 10346.3 1036.49  10
  -1   8  -7 9357.16 997.057  12
   1  -8  -7 9462.03 1215.66   5
  -1   8  -8 8619.23 975.965  10
  -1   8  -8 8349.71 916.262  12
   1  -8  -8 9118.21 1189.04   5
  -1   8  -9 4536.55 640.533  12
   1  -8  -9 5033.01 868.063   5
  -1   8  -9 6204.14 806.787  10
  -1   8 -10 1584.94 368.441  12
  -1   8 -10 963.507 391.524  10
  -1   8 -11 16181.5 1198.88  10
   1   8  11 17271.2 1063.91   7
  -1   8 -12 25885.4 1411.88  10
  -1   8 -13 597.053 198.567  10
  -1   8 -14 11108.1 668.317  10
   1   9 -12 8814.55 686.481  10
   1   9 -11 401.743 204.345  10
   1   9 -10 12550.6 1032.37  10
  -1  -9  -9 4161.05 827.580   5
   1   9  -9 3864.59 599.887  10
   1   9  -8 1995.56 491.407  10
  -1  -9  -8 2000.99 651.347   5
   1   9  -7 5118.98 723.264  10
  -1  -9  -7 3556.76 827.720   5
  -1  -9  -6 18961.0 1891.50   5
   1   9  -6 21005.8 1482.25  10
   1   9  -5 18218.3 1342.69  10
  -1  -9  -5 13316.2 1602.43   5
   1  -9   4 43185.1 2466.40   5
   1   9  -4 45846.5 2174.24  10
  -1  -9  -4 41329.0 2807.10   5
   1  -9   3 57626.8 3025.43   5
  -1  -9  -3 57470.0 3290.24   5
   1   9  -3 61997.9 2533.01  10
   1  -9   2 27564.5 2038.68   5
  -1  -9  -2 25214.6 1825.25  13
  -1  -9  -2 26477.9 2138.86   5
  -1   9   1 5861.86 708.898  12
  -1  -9  -1 5350.28 864.279  13
   1  -9   1 6520.51 1014.52   5
  -1  -9  -1 5401.44 950.066   5
  -1   9   0 35056.4 1877.53  12
  -1  -9   0 29447.6 2163.08  13
  -1  -9   0 32303.8 2260.41   5
   1  -9   0 31472.8 2274.88   5
  -1   9   0 33632.0 3167.44   9
  -1   9  -1 6489.31 794.015  12
  -1  -9   1 6268.64 945.815   5
   1  -9  -1 5677.03 956.468   5
  -1   9  -2 30043.1 1827.65  12
  -1  -9   2 27335.2 1938.55   5
   1  -9  -2 26573.4 2109.26   5
  -1   9  -3 57371.0 2725.69  12
   1  -9  -3 58602.9 3212.97   5
   1  -9  -4 42298.4 2722.56   5
  -1   9  -4 43330.8 2321.49  12
   1  -9  -5 15313.8 1559.58   5
  -1   9  -5 15239.4 1141.45  10
  -1   9  -5 15028.3 1325.67  12
  -1   9  -6 18612.8 1453.85  12
   1  -9  -6 19122.3 1757.71   5
  -1   9  -6 20041.4 1357.04  10
   1  -9  -7 4183.84 857.959   5
  -1   9  -7 4112.41 655.879  12
  -1   9  -7 3252.00 537.222  10
  -1   9  -8 1917.29 429.594  12
   1  -9  -8 1532.21 471.991   5
  -1   9  -8 1421.57 371.583  10
  -1   9  -9 4348.69 618.562  10
  -1   9  -9 4389.87 581.885  12
   1  -9  -9 4078.73 726.519   5
  -1   9 -10 11353.2 938.296  10
   1   9  10 11527.2 889.850   7
  -1   9 -11 428.158 219.980  10
   1   9  11 870.926 211.258   7
  -1   9 -12 9548.15 688.529  10
   1  10 -11 15065.3 783.260  10
   1  10 -10 2529.11 375.714  10
   1  10  -9 2841.78 416.786  10
  -1 -10  -8 1246.22 480.050   5
   1  10  -8 1004.78 307.747  10
   1  10  -7 5626.97 666.727  10
  -1 -10  -7 4559.96 896.917   5
  -1 -10  -6 18113.4 1770.06   5
   1  10  -6 19358.1 1274.29  10
   1  10  -5 45481.7 2025.21  10
  -1 -10  -5 39967.8 2741.69   5
  -1 -10  -4-125.058 361.557   5
   1 -10   4 355.507 261.380   5
   1 -10   3 84920.3 3675.43   5
  -1 -10  -3 85161.7 4122.24   5
   1 -10   2 26450.5 1977.32   5
  -1 -10  -2 27515.1 2208.66   5
   1 -10   1 70370.5 3463.81   5
  -1 -10  -1 68855.7 3569.93   5
  -1 -10  -1 66721.9 3100.26  13
  -1 -10   0 7592.33 1038.45  13
   1 -10   0 9345.05 1229.21   5
  -1 -10   0 7679.01 1104.05   5
  -1  10   0 9541.68 913.361  12
  -1 -10   1 65423.4 3339.53  13
  -1  10  -1 77874.0 3007.63  12
   1 -10  -1 69035.8 3531.52   5
  -1 -10   1 70401.8 3456.14   5
  -1  10  -2 26368.6 1689.08  12
   1 -10  -2 26003.8 2061.55   5
  -1 -10   2 25194.7 1869.97   5
  -1  10  -3 91600.7 3493.08  12
   1 -10  -3 82544.6 3946.24   5
   1 -10  -4 212.824 316.381   5
  -1  10  -4 208.184 226.055  12
  -1  10  -5 44013.4 2258.00  12
   1 -10  -5 41629.9 2625.16   5
   1 -10  -6 20571.9 1789.21   5
  -1  10  -6 20600.6 1448.49  12
  -1  10  -7 6203.35 743.264  12
   1 -10  -7 5034.33 840.317   5
  -1  10  -7 5280.72 577.505  10
   1 -10  -8 1136.38 418.904   5
  -1  10  -8 636.737 199.134  10
  -1  10  -9 3420.17 428.026  10
   1 -10  -9 2953.72 531.512   5
   1  10   9 3030.71 444.649   7
  -1  10 -10 1691.61 268.449  10
   1  10  10 2628.65 346.035   7
  -1 -10  11 14017.7 916.531  13
  -1 -11  -7 4526.49 717.733   5
  -1 -11  -6 5623.97 864.100   5
  -1 -11  -5 10042.1 1224.14   5
  -1 -11  -4 8053.82 1121.66   5
   1 -11   3-153.480 196.052   5
   1 -11   3 116.404 155.963  13
  -1 -11  -3-253.743 286.858   5
  -1 -11  -2 738.092 415.892   5
   1 -11   2 821.455 380.959   5
   1 -11   1 1068.60 424.210   5
  -1 -11  -1 2593.83 714.529   5
   1  11  -1 2020.09 324.808   7
  -1 -11   0 207960. 6505.34   5
  -1 -11   0 192229. 5610.46  13
   1 -11   0 206056. 6394.07   5
   1 -11  -1 2032.09 553.047   5
  -1 -11   1 1898.95 469.669  13
  -1 -11   1 1843.00 491.413   5
  -1 -11   2 1173.89 394.044  13
  -1 -11   2 653.224 392.453   5
   1 -11  -2 619.776 364.169   5
  -1 -11   3 128.761 251.766  13
   1 -11  -3 182.767 254.419   5
  -1 -11   4 7186.98 921.922  13
   1 -11  -4 7818.37 1029.72   5
  -1 -11   5 9593.55 1043.92  13
   1 -11  -5 10210.8 1160.72   5
   1 -11  -6 6567.47 876.346   5
  -1 -11   6 6020.80 801.848  13
   1  11   7 5429.16 577.432   7
   1 -11  -7 4976.63 721.119   5
  -1 -11   7 4024.54 641.547  13
  -1 -11   8 2659.89 452.161  13
   1 -11  -8 2227.37 399.953   5
   1  11   8 3717.53 421.061   7
  -1 -11   9 2902.56 411.171  13
  -1 -12  -4 8751.26 898.360   5
  -1 -12  -3 6963.96 830.231   5
   1 -12   2 15602.7 1022.43   5
  -1 -12  -2 16988.4 1308.66   5
   1 -12   1 9724.37 894.169   5
  -1 -12  -1 9699.55 963.103   5
  -1 -12   0 438.223 215.880   5
   1 -12   0 965.496 342.340   5
   1 -12  -1 11120.8 1029.33   5
   1  12   1 9139.09 617.813   7
   1 -12  -2 16709.7 1273.65   5
   1  12   2 18059.0 952.545   7
  -1 -12   3 6843.81 586.478  13
   1 -12  -3 7649.81 828.487   5
   1 -12  -4 8183.26 843.208   5
  -1 -12   4 7347.20 615.699  13
   1  12   4 9952.48 684.901   7
   1 -12  -5 2151.56 430.708   5
   1  12   5 2432.40 322.102   7
  -2   0   0 651801. 14726.6   2
  -2   0  -1 8612.25 1139.48   2
   2   0  -1 8612.54 604.573   1
  -2   0  -2 62459.7 2466.00   9
   2   0  -2 63762.8 2299.49   3
  -2   0  -2 63755.0 3621.15   2
  -2   0  -3 10110.4 674.605   9
  -2   0   3 10751.8 568.848   8
  -2   0  -3 12164.2 1741.72   2
  -2   0  -4 965.310 153.836   9
  -2   0  -4 1167.53 872.864   2
  -2   0   4 816.995 235.903   8
  -2   0  -5 71.6091 578.450   2
  -2   0   5 682.694 114.640   1
  -2   0   6 37797.3 2489.87   8
  -2   0  -6 34312.0 3544.79   2
  -2   0  -7 60752.0 5125.52   2
  -2   0   7 65728.6 3761.63   8
  -2   0   8 7700.93 1339.95   8
  -2   0  -8 5807.03 1595.01   2
  -2   0  -9 2967.63 1373.04   2
   2   0 -10 72094.2 2446.45   6
  -2   0 -10 72727.0 3193.53   4
  -2   0 -10 75922.4 2375.33   6
   2   0 -11 26012.3 1404.61   6
  -2   0 -11 26262.0 1887.31   4
  -2   0 -11 28351.9 1383.66   6
   2   0  11 19577.8 3708.21   8
  -2   0 -11 26749.9 4069.36   2
  -2   0 -12 360.296 172.219   6
  -2   0 -12-47.4983 348.350   2
  -2   0 -12 320.426 345.760   4
   2   0 -12 644.646 253.857   6
   2   0 -13 11502.4 960.377   6
  -2   0 -13 11327.4 1253.51   4
  -2   0 -13 11291.1 837.757   6
  -2   0 -14 22854.9 1221.95   6
   2   0 -14 20200.6 1228.95   6
  -2   0 -14 20228.0 1615.48   4
  -2   0 -15 10104.5 747.454   6
   2   0 -15 11353.8 855.734   6
   2   0 -16 18438.4 875.730   6
   2   0 -17 30563.0 900.441   6
   2   1 -16 32279.9 1082.19   6
  -2  -1 -16 32522.5 1379.72   6
  -2  -1 -15 27130.3 1377.86   6
   2   1 -15 29934.9 1203.44   6
  -2  -1 -14 16070.1 1046.80   6
   2   1 -14 16268.5 1053.73   6
  -2  -1 -13 7140.66 984.261   4
  -2  -1 -13 7527.29 710.394   6
  -2  -1 -12 5633.69 632.644   6
   2   1 -12 3937.88 498.502   6
   2  -1  12 3998.75 1438.53   8
  -2  -1 -12 4384.71 780.165   4
   2  -1  11 1276.31 784.168   8
  -2  -1 -11 3041.79 441.990   6
   2   1 -11 1917.31 357.851   6
   2   1 -10 9159.63 772.567   6
  -2  -1 -10 7785.71 776.047  13
  -2  -1 -10 9391.58 713.411   6
   2  -1   9 25035.3 3614.62   8
  -2  -1  -9 29636.2 3899.02   2
  -2   1   8 16898.6 2090.10   8
   2  -1   8 12362.5 2374.17   8
  -2  -1  -8 17345.7 2862.12   2
  -2  -1  -7 5420.26 1431.56   2
  -2   1   7 6690.22 1211.78   8
  -2  -1  -6 45094.8 4028.55   2
   2   1  -6 43440.3 2206.81   2
  -2  -1  -5 42891.6 3672.63   2
  -2  -1  -4 544.160 665.921   2
  -2  -1  -3 222069. 7727.62   2
  -2  -1  -3 183049. 4015.45   9
  -2  -1  -2 78666.6 3957.52   2
   2  -1   2 69693.8 3421.12   8
   2   1  -2 79429.5 2724.21   1
  -2   1   2 72217.2 1997.35   2
   2  -1   1 967932. 21208.0   8
   2   1  -1 977455. 19486.9   3
   2   1   0 30630.6 1743.69   1
   2  -1   0 29183.0 1271.49   8
  -2   1  -1 923228. 20436.0   9
   2   1   1 937831. 20432.4   1
  -2  -1   2 70694.1 2280.10   8
  -2   1  -2 76179.9 2903.82   9
  -2  -1   3 192600. 5165.16   8
  -2   1  -3 208013. 5401.79   9
  -2   1  -4 721.410 581.350   2
  -2   1  -4 778.083 219.757   9
  -2  -1   4 856.613 268.168   8
  -2  -1   5 43931.8 2366.01   8
  -2   1  -5 44909.9 1700.53   9
  -2   1  -5 44442.8 3911.81   2
  -2  -1   6 45308.3 2732.26   8
  -2   1  -6 47072.2 1800.92   9
  -2   1  -6 45694.7 4226.86   2
  -2   1  -7 5071.54 1578.62   2
  -2  -1   7 6476.13 1111.73   8
  -2   1  -8 15855.7 2815.79   2
  -2  -1   8 7255.78 1216.34   8
  -2  -1   9 24596.2 2533.06   8
  -2   1  -9 28677.1 4012.90   2
   2  -1 -10 7887.27 677.106   6
  -2   1 -10 8608.46 1061.18   4
  -2   1 -10 9373.21 2421.43   2
   2  -1 -11 1631.63 333.701   6
  -2   1 -11 2264.14 571.755   4
   2   1  11 1690.42 905.216   1
  -2   1 -11 936.202 879.617   2
   2   1  12 2153.47 855.521   1
   2   1  12 3319.69 1569.49   8
  -2   1 -12 5021.44 883.261   4
  -2   1 -12 4972.14 1740.89   2
   2  -1 -12 4080.30 557.023   6
   2  -1 -13 6927.03 727.322   6
  -2   1 -13 6631.77 981.163   4
   2  -1 -14 16654.4 1145.92   6
  -2   1 -14 14362.9 1398.26   4
   2  -1 -15 19959.4 1197.88   6
   2  -1 -16 26350.4 1221.43   6
   2  -1 -17 16424.4 704.535   6
  -2  -2 -17 7850.02 524.605   6
  -2  -2 -16 20987.7 1087.91   6
  -2  -2 -15 27732.6 1414.97   6
   2   2 -15 32053.2 1049.10   6
  -2  -2 -14 47.9896 203.051   6
   2   2 -14 22792.3 930.979   6
  -2  -2 -13 114047. 4156.25   4
  -2  -2 -13 120765. 3518.56   6
   2  -2  12 56027.4 5747.98   8
   2   2 -12 54561.6 2194.43   6
   2   2 -11 3579.28 477.589   6
  -2  -2 -11 4538.61 558.963   6
   2  -2  11 3761.93 1621.33   8
   2   2 -10 4252.98 467.150  10
   2   2 -10 4866.75 539.691   6
   2  -2  10 4975.82 1612.61   8
   2   2  -9 24158.5 1234.50   6
  -2   2   9 19882.9 2784.45   9
   2  -2   9 23244.3 3352.66   8
  -2   2   8 66103.0 5027.90   9
   2  -2   8 72179.0 5729.53   8
  -2   2   7 50405.4 4208.52   9
   2  -2   7 57775.0 4790.84   8
   2  -2   6 122953. 6676.37   8
  -2   2   6 117695. 6334.33   9
  -2   2   5 101204. 5593.78   9
   2  -2   5 110025. 5854.17   8
  -2   2   4 93174.1 5092.62   9
   2  -2   4 97639.3 5047.63   8
  -2   2   3 631243. 17158.9   9
   2  -2   3 679763. 16908.3   8
   2   2  -2 168338. 5576.56   1
   2  -2   2 156063. 5653.95   8
  -2   2   2 151547. 6108.00   9
   2   2  -1 3766.67 764.184   1
  -2   2   1 3691.32 831.120   9
   2  -2   1 3172.39 592.449   8
   2   2   0 323601. 8759.46   1
  -2   2   0 299943. 8712.35   9
   2  -2   0 297279. 7317.55   8
  -2   2  -1 4342.31 751.151   9
  -2  -2   1 3946.73 571.305   8
   2   2   1 3364.50 702.350   1
   2  -2  -1 3725.12 461.179   8
  -2   2  -2 156061. 4980.93   9
  -2  -2   2 151414. 4641.31   8
   2  -2  -2 167388. 5167.51   3
   2   2   2 156810. 5846.82   1
  -2   2  -3 667380. 15026.2   9
  -2  -2   3 650614. 15070.3   8
   2   2   3 669240. 16891.6   1
   2  -2  -3 692124. 15630.5   3
  -2   2  -4 94865.9 3362.31   9
  -2  -2   4 93434.2 3721.72   8
   2   2   4 102385. 4988.00   1
   2  -2  -4 100983. 4042.11   3
   2   2   5 119471. 5775.20   1
  -2   2  -5 110713. 3648.54   9
  -2  -2   5 111180. 4449.16   8
   2   2   6 132184. 6533.34   1
  -2  -2   6 125884. 5211.57   8
  -2   2  -6 129590. 4067.72   9
  -2   2  -7 61126.9 5402.54   2
   2   2   7 59183.7 4494.80   1
  -2  -2   7 59230.6 3656.27   8
  -2  -2   8 69471.7 4239.13   8
   2   2   8 78784.2 5549.55   1
  -2   2  -8 66489.6 5974.41   2
  -2   2  -9 26447.8 1863.68   4
   2  -2  -9 23763.1 1153.62   6
  -2  -2   9 18593.7 2278.49   8
  -2   2  -9 24129.9 3771.28   2
   2   2   9 24049.0 3236.08   1
   2  -2 -10 4857.97 528.818   6
  -2   2 -10 5261.48 869.085   4
  -2   2 -10 5449.70 1993.89   2
   2   2  10 4934.85 1603.31   1
   2  -2 -11 3636.45 492.723   6
  -2   2 -11 3707.88 778.155   4
  -2   2 -11 6078.79 2048.69   2
   2   2  11 2817.34 1202.38   1
   2  -2 -12 57384.0 2346.57   6
  -2   2 -12 60586.5 3219.80   4
   2  -2 -13 103235. 3390.16   6
  -2   2 -13 98236.9 4192.99   4
   2  -2 -14-350.066 212.660   6
   2  -2 -15 23588.1 1310.54   6
   2  -2 -16 16154.0 927.448   6
   2  -2 -17 14224.2 643.062   6
  -2  -3 -17 2349.84 274.919   6
  -2  -3 -16 30210.6 1317.48   6
  -2  -3 -15 15665.7 1002.25   6
  -2  -3 -14 25728.7 1438.72   6
   2   3 -14 31100.1 1033.29   6
   2   3 -13 6675.41 698.732  10
  -2  -3 -13 7530.50 981.658   4
  -2  -3 -13 9608.15 895.210   6
  -2  -3 -12 34968.8 1756.28   6
   2   3 -12 36537.4 1262.28   6
   2   3 -11 49633.8 2032.64  10
   2   3 -11 45660.8 1602.15   6
   2  -3  11 45867.9 4966.69   8
   2  -3  10 5673.02 1789.01   8
   2   3 -10 6953.70 669.440  10
   2  -3   9 12999.4 2443.79   8
   2   3  -9 11490.7 837.727  10
   2   3  -9 15085.0 799.559   6
  -2   3   8 4827.45 1167.71   9
   2  -3   8 3969.21 1241.24   8
  -2   3   7 26570.4 2891.48   9
   2  -3   7 23836.4 2945.33   8
   2  -3   6 21798.8 2666.81   8
  -2   3   6 23048.5 2612.42   9
   2  -3   5 941139. 24327.1   8
  -2   3   5 974540. 24326.3   9
   2  -3   4 49323.5 3494.42   8
  -2   3   4 47253.1 3504.49   9
  -2   3   3 51487.1 3482.97   9
   2  -3   3 50567.3 3330.93   8
  -2   3   2 171100. 6628.74   9
   2  -3   2 183040. 6432.25   8
  -2   3   1 24422.3 2075.88   9
   2   3  -1 25494.6 2300.15   1
   2  -3   1 25161.9 1841.42   8
  -2  -3   0 55145.5 2742.02   8
   2  -3   0 56929.3 2634.04   8
   2   3   0 61941.6 3585.68   1
  -2   3   0 52544.7 2990.35   9
  -2   3  -1 22467.0 1777.44   9
   2   3   1 22739.2 2138.85   1
   2  -3  -1 21536.6 1452.26   8
  -2  -3   1 22720.0 1680.80   8
  -2   3  -2 173470. 5720.98   9
  -2  -3   2 169036. 5666.95   8
   2  -3  -2 178776. 5822.19   3
   2   3   2 171112. 6730.42   1
  -2  -3   3 49498.8 2765.42   8
  -2   3  -3 49604.9 2591.94   9
   2  -3  -3 50508.3 2804.76   3
   2   3   3 42290.9 3166.86   1
  -2  -3   4 48334.1 2899.27   8
   2  -3  -4 48773.8 2881.23   3
   2   3   4 47348.7 3535.27   1
  -2   3  -4 50339.5 2588.21   9
  -2   3  -5 965577. 21246.0   9
  -2  -3   5 964302. 22531.1   8
   2   3   5 953702. 24521.2   1
  -2  -3   6 23298.4 2198.41   8
  -2   3  -6 20808.4 1585.63   9
   2   3   6 24905.2 2820.70   1
  -2  -3   7 28904.7 2628.64   8
  -2   3  -7 28529.2 1917.55   9
   2   3   7 30592.5 3364.07   1
  -2   3  -8 4068.42 1742.49   2
  -2  -3   8 5356.44 1183.30   8
   2   3   8 7141.64 1732.33   1
   2  -3  -9 11900.1 804.749   6
  -2   3  -9 9065.01 2360.25   2
  -2  -3   9 13319.5 1961.96   8
   2   3   9 11537.7 2336.98   1
  -2   3  -9 15921.8 1544.58   4
   2  -3 -10 7647.60 669.773   6
  -2   3 -10 3717.14 1511.84   2
   2   3  10 6690.79 1854.30   1
  -2   3 -10 8151.91 1124.73   4
   2  -3 -11 54274.9 2146.39   6
   2   3  11 53035.0 5404.13   1
  -2   3 -11 53558.9 6166.03   2
  -2   3 -11 59859.8 3232.53   4
   2  -3 -12 30782.2 1591.92   6
   2  -3 -13 7302.21 721.942   6
   2  -3 -14 25854.7 1412.88   6
   2  -3 -15 14684.9 953.743   6
  -2   3 -15 13673.8 946.657  10
   2  -3 -16 22550.8 1076.60   6
   2  -3 -17 9230.20 472.698   6
  -2  -4 -17 3617.87 308.925   6
  -2  -4 -16 3963.55 406.669   6
  -2  -4 -15 5035.82 516.086   6
  -2  -4 -14 8800.11 754.340   6
   2   4 -14 7035.11 658.998  10
  -2  -4 -13 11713.0 960.733   6
   2   4 -13 8659.22 814.258  10
  -2  -4 -12 14592.2 1049.32   6
   2   4 -12 11009.1 950.770  10
   2   4 -11 15633.6 1140.42  10
  -2  -4 -11 19206.8 1175.28   6
   2  -4  11 12660.3 2485.78   8
   2  -4  10 72255.9 5935.59   8
   2   4 -10 73522.9 2456.50  10
   2  -4   9 56403.5 5070.22   8
   2   4  -9 53191.4 1974.80  10
   2  -4   8 119497. 7102.29   8
  -2  -4  -8 120253. 4156.89   5
   2   4  -8 120509. 2999.56  10
  -2   4   7 48122.5 3695.61   9
   2  -4   7 40623.0 3954.48   8
  -2   4   6 206.331 338.376   9
   2  -4   6 1364.80 790.050   8
  -2   4   5 186991. 7697.79   9
   2  -4   5 169817. 7852.06   8
  -2   4   4 48073.4 3504.35   9
   2  -4   4 42546.7 3442.03   8
  -2   4   3 97037.9 5013.01   9
   2  -4   3 90672.2 4883.41   8
  -2   4   2 57562.2 3549.36   9
   2  -4   2 61888.8 3651.52   8
  -2   4   1 29724.8 2391.49   9
   2  -4   1 38172.6 2598.59   8
   2   4  -1 35753.3 3113.04   1
  -2   4   0 12512.4 1437.55   9
  -2  -4   0 13806.5 1518.19   8
   2  -4   0 15788.8 1487.96   8
   2   4   0 15051.9 2030.84   1
  -2   4  -1 34446.3 2385.04   9
   2  -4  -1 36246.9 2397.45   3
  -2  -4   1 35402.7 2495.53   8
   2   4   1 37031.9 3144.05   1
   2  -4  -1 33716.8 2138.27   8
  -2  -4   2 57737.6 3336.40   8
   2  -4  -2 59943.8 3225.38   3
  -2   4  -2 56973.0 3120.47   9
   2   4   2 56689.6 3945.59   1
   2   4   3 88267.4 5163.55   1
  -2   4  -3 90541.5 4066.38   9
   2  -4  -3 86806.3 4147.06   3
  -2  -4   3 92596.4 4486.76   8
  -2   4  -4 43468.4 2693.80   9
   2   4   4 41487.7 3553.36   1
  -2  -4   4 40701.3 2998.87   8
   2  -4  -4 42524.1 2884.66   3
  -2   4  -5 176780. 6098.76   9
   2   4   5 155833. 7722.21   1
  -2  -4   5 170014. 6977.11   8
  -2   4  -6 880.177 408.555   9
  -2  -4   6 959.750 518.870   8
   2   4   6 816.392 449.325   1
  -2  -4   7 43726.6 3547.90   8
  -2   4  -7 48726.5 2899.43   9
   2   4   7 43361.4 4186.02   1
   2  -4  -8 119994. 3191.33   6
  -2  -4   8 128576. 6612.27   8
   2   4   8 127455. 7713.53   1
  -2   4  -8 111666. 3394.76  12
   2  -4  -9 54896.4 1912.55   6
  -2  -4   9 53780.3 4284.91   8
  -2   4  -9 50215.0 1984.02  12
   2   4   9 59868.7 5415.47   1
  -2   4  -9 60353.5 6421.43   2
   2  -4 -10 77195.9 2519.56   6
   2   4  10 74563.4 6337.77   1
   2  -4 -11 16021.9 1041.04   6
   2  -4 -12 13072.4 945.057   6
   2  -4 -13 7762.62 734.493   6
   2  -4 -14 8598.64 736.922   6
  -2   4 -15 4404.17 539.782  10
   2  -4 -15 3518.79 426.696   6
  -2   4 -16 3180.12 355.223  10
   2  -4 -16 3082.55 322.727   6
   2  -4 -17 9541.22 377.410   6
  -2  -5 -16 7556.29 502.003   6
   2   5 -15 3054.25 349.610  10
  -2  -5 -15 4107.97 416.256   6
   2   5 -14 9868.95 801.504  10
  -2  -5 -14 11136.9 794.538   6
  -2  -5 -13 1144.16 334.792   6
   2   5 -13 1012.94 306.610  10
  -2  -5 -12 24188.4 1358.07   6
   2   5 -12 20553.1 1368.64  10
  -2  -5 -11 11323.6 871.524   6
   2   5 -11 9241.92 912.794  10
   2  -5  10 2971.51 1266.38   8
   2   5 -10 2843.09 507.289  10
  -2  -5  -9 8920.94 1218.70   5
   2  -5   9 9251.47 2097.03   8
   2   5  -9 9629.37 898.027  10
   2  -5   8 39627.1 4133.06   8
   2   5  -8 42133.4 1944.74  10
  -2  -5  -8 42735.7 2635.17   5
  -2   5   7 49878.3 3649.51   9
   2  -5   7 45793.0 4340.13   8
  -2  -5  -7 49926.3 2751.62   5
   2   5  -7 48490.9 2056.64  10
  -2   5   6 57143.2 3962.82   9
   2   5  -6 52355.9 2098.99  10
  -2  -5  -6 54033.3 2764.33   5
   2  -5   6 48957.0 4313.47   8
  -2   5   5 581.774 515.626   9
   2  -5   5 350.826 633.251   8
  -2   5   4 50813.2 3677.26   9
   2  -5   4 48831.4 3963.52   8
  -2   5   3 9510.80 1498.47   9
   2  -5   3 8757.76 1579.06   8
  -2   5   2 45741.5 3286.50   9
   2  -5   2 44812.7 3413.93   8
  -2   5   1 41803.7 3047.34   9
   2  -5   1 39425.2 2980.94   8
  -2   5   0 59844.8 3549.50   9
   2  -5   0 55953.1 3369.93   8
   2   5   0 60165.7 4657.69   1
  -2  -5   1 38248.0 2931.21   8
   2  -5  -1 27968.4 2186.78   8
   2  -5  -1 39177.0 2752.46   3
   2   5   1 39250.4 3704.59   1
  -2   5  -1 38072.3 2711.31   9
  -2   5  -2 46637.3 2998.41   9
  -2  -5   2 40943.0 3127.55   8
   2  -5  -2 38582.0 2772.30   3
   2   5   2 42937.2 3905.29   1
  -2   5  -3 8510.41 1268.70   9
  -2  -5   3 8341.59 1466.47   8
   2   5   3 8885.88 1787.28   1
   2  -5  -3 8149.66 1261.57   3
  -2   5  -4 49852.5 3154.90   9
  -2  -5   4 43882.6 3455.82   8
   2  -5  -4 44304.7 3177.11   3
   2   5   4 45382.9 4110.29   1
  -2  -5   5 235.032 274.479   8
  -2   5  -5 289.688 186.331   9
   2   5   5 301.419 388.930   1
  -2  -5   6 54375.8 4142.61   8
   2   5   6 48509.3 4482.09   1
  -2   5  -6 48592.9 2008.86  12
  -2  -5   7 49039.9 4077.27   8
  -2   5  -7 43082.5 1897.35  12
   2   5   7 47438.3 4616.70   1
  -2   5  -7 54702.8 3451.13   9
   2  -5  -8 42085.5 1536.13   6
   2   5   8 40935.3 4448.21   1
  -2  -5   8 43007.8 3958.92   8
  -2   5  -8 40672.2 1834.42  12
   2  -5  -9 11339.1 750.581   6
  -2   5  -9 10132.1 869.877  12
   2   5   9 8648.11 2032.96   1
  -2   5  -9 13117.3 3032.58   2
  -2  -5   9 10524.2 1992.49   8
   2  -5 -10 2332.32 354.886   6
  -2   5 -10 2189.47 393.014  12
   2  -5 -11 8839.07 728.106   6
   2  -5 -12 20490.4 1143.49   6
   2  -5 -13 1420.24 271.894   6
  -2   5 -14 10927.5 931.908  10
   2  -5 -14 10080.4 725.149   6
  -2   5 -15 3875.44 474.352  10
   2  -5 -15 2509.52 309.746   6
  -2   5 -16 7036.77 499.407  10
   2  -5 -16 7401.65 414.526   6
   2   6 -15 5658.83 447.588  10
  -2  -6 -15 6240.25 464.234   6
  -2  -6 -14 14419.6 834.399   6
   2   6 -14 13917.9 915.170  10
  -2  -6 -13 13609.8 896.891   6
   2   6 -13 13621.3 1021.55  10
  -2  -6 -12 31021.7 1529.14   6
   2   6 -12 27131.2 1614.74  10
  -2  -6 -11 32363.0 1529.97   6
   2   6 -11 31317.6 1781.45  10
  -2  -6 -10 7032.75 664.218   6
   2   6 -10 6570.10 790.991  10
   2  -6   9 61715.8 5358.96   8
  -2  -6  -9 66453.1 3641.47   5
   2   6  -9 68426.1 2800.79  10
   2  -6   8 7523.07 1811.93   8
   2   6  -8 6958.07 790.864  10
  -2  -6  -8 5900.57 1041.22   5
  -2  -6  -7 29610.9 2226.89   5
   2  -6   7 30434.3 3591.03   8
   2   6  -7 28689.0 1644.60  10
  -2   6   6 20843.7 2322.86   9
  -2  -6  -6 22974.9 1878.61   5
   2  -6   6 23363.7 3064.25   8
   2   6  -6 21766.6 1377.13  10
  -2   6   5 36011.2 3123.75   9
   2  -6   5 30787.1 3484.11   8
  -2  -6  -5 33718.1 1891.68  13
   2  -6   5 30474.0 1796.92  11
  -2  -6  -5 34071.3 2241.96   5
   2   6  -5 34170.0 1710.97  10
  -2   6   4 8433.93 1518.59   9
   2  -6   4 10317.3 993.040  11
   2  -6   4 12358.7 2165.74   8
  -2  -6  -4 10607.7 1173.54   5
   2   6  -4 11991.5 927.815  10
  -2  -6  -3 16196.6 1393.49   5
   2  -6   3 15567.2 2291.78   8
  -2   6   3 14651.4 1943.17   9
  -2   6   2 12903.8 1788.85   9
   2  -6   2 12487.9 1945.84   8
  -2   6   1 6431.27 1268.78   9
   2  -6   1 6255.68 1285.82   8
  -2   6   0 6691.50 1254.96   9
   2  -6   0 6744.18 1262.65   8
   2  -6   0 7245.72 1311.51   3
  -2   6  -1 7272.89 1256.41   9
   2  -6  -1 7298.72 1234.70   8
  -2  -6   1 6860.94 1404.12   8
   2   6   1 8214.44 1848.46   1
   2  -6  -1 6738.88 1190.54   3
  -2   6  -2 11983.8 1620.47   9
  -2  -6   2 9842.41 1675.16   8
   2   6   2 12625.3 2306.82   1
   2  -6  -2 11213.4 1586.29   3
  -2   6  -3 15453.7 1854.64   9
  -2  -6   3 15130.2 2139.48   8
  -2   6  -3 15176.5 1062.04  12
   2  -6  -3 13187.8 1753.48   3
   2   6   3 13669.4 2419.84   1
  -2  -6   4 10994.2 1899.42   8
  -2   6  -4 10590.9 901.672  12
   2  -6  -4 9681.74 966.120  11
   2   6   4 9562.87 2174.08   1
  -2   6  -4 11318.4 1592.53   9
  -2  -6   5 33082.8 3364.40   8
  -2   6  -5 30383.2 1618.74  12
   2   6   5 28252.7 3640.18   1
   2  -6  -5 29702.4 1788.58  11
  -2   6  -5 37195.3 3040.57   9
  -2   6  -6 20512.1 1318.74  12
   2  -6  -6 22882.7 1601.50   5
   2  -6  -6 19259.4 1429.76  11
   2   6   6 19140.2 3051.83   1
  -2  -6   6 23298.5 2916.92   8
  -2   6  -6 24703.0 2493.17   9
  -2  -6   7 30544.0 3418.84   8
   2   6   7 26270.3 3652.35   1
  -2   6  -7 28605.7 1616.14  12
   2  -6  -7 34188.5 1994.39   5
  -2   6  -7 31660.7 2852.92   9
  -2   6  -8 6959.06 769.464  12
  -2  -6   8 6921.30 1681.88   8
   2  -6  -9 65829.2 2143.19   6
  -2  -6   9 65643.8 5136.26   8
  -2   6  -9 67520.4 2636.82  12
   2  -6 -10 6848.07 585.867   6
  -2   6 -10 6299.43 703.783  12
   2   6  10 6926.93 727.454   7
  -2   6 -11 29835.4 1525.56  12
   2  -6 -11 28700.2 1321.96   6
   2  -6 -12 26532.1 1237.72   6
   2  -6 -13 12733.2 780.122   6
  -2   6 -13 12506.6 1051.56  10
   2  -6 -14 12802.6 713.136   6
  -2   6 -14 14289.1 994.713  10
  -2   6 -15 5858.62 524.267  10
   2  -6 -15 4765.88 331.152   6
  -2  -7 -14 2976.06 308.519   6
   2   7 -14 2499.05 343.317  10
  -2  -7 -13 3771.92 396.687   6
   2   7 -13 3133.14 444.033  10
  -2  -7 -12 9362.92 718.247   6
   2   7 -12 7127.90 756.777  10
  -2  -7 -11 4263.38 541.248   6
   2   7 -11 4674.77 651.574  10
   2   7 -10 5105.58 719.234  10
  -2  -7 -10 6365.52 605.888   6
  -2  -7  -9 12571.9 1580.58   5
   2   7  -9 14275.4 1204.81  10
  -2  -7  -8 78455.2 4052.98   5
   2   7  -8 78015.1 3147.89  10
   2  -7   7 7170.51 1723.64   8
  -2  -7  -7 7987.04 1204.30   5
   2   7  -7 8375.88 918.931  10
   2  -7   6 35736.5 3997.72   8
  -2  -7  -6 38860.5 2683.83   5
   2   7  -6 39651.6 2058.91  10
  -2   7   5 11745.2 1746.30   9
  -2  -7  -5 13204.7 1178.89  13
   2  -7   5 12221.9 2299.85   8
  -2  -7  -5 12994.3 1486.86   5
   2  -7   5 12562.8 1224.35  11
   2   7  -5 12626.5 1081.44  10
   2   7  -4 5509.69 676.450  10
  -2   7   4 5534.64 1220.67   9
  -2  -7  -4 5281.02 888.074   5
   2  -7   4 5338.16 827.927  11
   2  -7   4 6011.52 1537.78   8
  -2  -7  -4 5663.37 810.787  13
  -2   7   3 29754.6 2908.87   9
   2  -7   3 31429.8 3527.80   8
  -2  -7  -3 29356.6 2096.05   5
   2  -7   3 28000.9 1945.86  11
  -2  -7  -3 28484.6 1899.68  13
   2   7  -3 32228.8 1686.41  10
   2  -7   2 59077.6 4057.30   3
   2  -7   2 54489.4 4466.42   8
  -2  -7  -2 56225.0 2912.41   5
   2  -7   2 55935.9 2830.82  11
  -2  -7  -2 54065.2 2755.51  13
  -2   7   2 50855.2 3865.17   9
   2   7  -2 61428.8 2386.75  10
  -2   7   1 54747.6 3992.88   9
   2  -7   1 54442.9 4204.77   8
   2   7  -1 61127.0 2301.21  10
  -2  -7  -1 51733.4 2719.23  13
  -2  -7  -1 57929.7 2848.21   5
   2  -7   1 57937.5 3930.33   3
  -2   7   1 51691.7 2119.32  12
   2  -7   1 56944.5 2861.43  11
  -2   7   0 12769.9 1867.71   9
   2  -7   0 10897.4 1739.31   8
   2  -7   0 13620.8 1323.79  11
   2  -7   0 12616.0 1759.18   3
  -2   7   0 13170.2 992.664  12
  -2  -7   0 13090.1 1224.48   5
  -2   7  -1 53921.0 2263.91  12
  -2   7  -1 51136.6 3777.72   9
   2  -7  -1 52121.5 3691.18   3
   2  -7  -1 55328.4 2787.40  11
  -2  -7   1 53138.2 2550.64   5
   2   7   2 47664.7 5035.53   1
  -2  -7   2 53077.4 4346.91   8
   2  -7  -2 49327.8 3622.64   3
   2  -7  -2 53378.0 2735.81  11
  -2   7  -2 54775.3 2332.72  12
  -2   7  -2 54631.2 3854.98   9
  -2  -7   3 28106.8 3179.63   8
   2   7   3 29269.6 3925.99   1
  -2   7  -3 30286.4 1703.59  12
   2  -7  -3 28082.0 1937.60  11
  -2   7  -3 28914.9 2769.61   9
   2   7   4 5092.87 1646.71   1
  -2   7  -4 5048.28 1178.47   9
  -2  -7   4 5526.56 1392.98   8
   2  -7  -4 4448.38 763.413  11
  -2   7  -4 4695.49 650.547  12
  -2  -7   5 11811.4 2089.19   8
   2   7   5 10716.8 2421.08   1
  -2   7  -5 12977.4 1125.91  12
   2  -7  -5 13518.6 1337.03   5
  -2   7  -5 13514.6 1943.07   9
  -2   7  -6 36218.7 1960.43  12
  -2  -7   6 37493.6 3854.83   8
   2   7   6 32140.9 4203.07   1
   2  -7  -6 41826.4 2419.77   5
  -2   7  -6 38385.8 3337.15   9
  -2  -7   7 6872.38 1680.71   8
  -2   7  -7 7471.95 867.511  12
   2  -7  -7 8230.71 1023.49   5
  -2   7  -7 7414.88 1454.23   9
  -2   7  -8 76544.2 3045.03  12
   2  -7  -8 84387.9 3532.95   5
  -2   7  -9 12927.2 1090.82  12
  -2   7 -10 5722.48 683.905  12
   2   7  10 6041.15 693.762   7
  -2   7 -11 3769.47 501.300  12
   2   7  11 4090.36 505.334   7
  -2   7 -11 4957.50 695.339  10
   2  -7 -12 7498.36 539.012   6
  -2   7 -12 8131.61 840.514  10
   2  -7 -13 1760.94 213.095   6
  -2   7 -13 3479.15 506.432  10
  -2   7 -14 3217.44 403.773  10
  -2  -8 -13 12784.5 646.453   6
   2   8 -13 12304.9 786.430  10
  -2  -8 -12 3558.49 371.723   6
   2   8 -12 2403.46 402.236  10
  -2  -8 -11 11202.5 770.618   6
   2   8 -11 9025.23 875.862  10
  -2  -8 -10 23512.7 1227.55   6
   2   8 -10 22532.3 1480.47  10
  -2  -8  -9 10492.1 786.971   6
   2   8  -9 9615.35 981.731  10
  -2  -8  -9 7674.88 1208.37   5
  -2  -8  -8 1775.69 638.461   5
   2   8  -8 1546.61 444.460  10
  -2  -8  -7 15995.8 1815.75   5
   2   8  -7 16302.2 1342.25  10
  -2  -8  -6 62547.3 3635.45   5
   2   8  -6 65715.0 2840.86  10
   2  -8   5 5864.14 1576.98   8
  -2  -8  -5 6636.38 1094.22   5
   2   8  -5 6585.78 835.884  10
   2  -8   4 19639.7 2830.75   8
  -2  -8  -4 15768.3 1371.56  13
  -2  -8  -4 16809.5 1749.20   5
  -2   8   4 17345.2 2178.73   9
   2   8  -4 17215.5 1317.47  10
   2   8  -3 38187.2 1954.85  10
  -2   8   3 34460.7 3184.76   9
   2  -8   3 35339.7 3858.71   8
  -2  -8  -3 35121.3 2220.47  13
   2  -8   3 34825.9 2404.47  11
  -2  -8  -3 35944.2 2543.31   5
  -2   8   2 41742.0 3563.31   9
   2   8  -2 44182.6 2052.90  10
   2  -8   2 39032.5 3879.41   8
  -2  -8  -2 40311.7 2450.63  13
  -2  -8  -2 41186.2 2649.20   5
   2  -8   2 37373.1 2543.71  11
   2  -8   2 37861.2 3147.14   3
  -2   8   1 24259.5 2694.88   9
   2  -8   1 22260.1 2778.60   8
  -2   8   1 24509.2 1438.95  12
  -2  -8  -1 22304.4 1845.01   5
   2  -8   1 16456.7 2063.05   3
  -2  -8  -1 21590.0 1791.68  13
   2  -8   1 23829.1 1982.54  11
  -2   8   0 5.25170 320.879   9
  -2  -8   0 250.859 307.251  13
  -2   8   0-88.6671 173.923  12
   2  -8   0 840.512 490.696   3
   2  -8   0-66.8989 304.829  11
  -2  -8   0-7.31555 198.490   5
   2  -8  -1 21284.5 2339.45   3
  -2   8  -1 22977.1 1510.35  12
  -2  -8   1 21647.4 1705.42   5
   2  -8  -1 17824.2 1730.23  11
  -2   8  -1 24612.6 2700.49   9
   2  -8  -2 39368.4 2573.21  11
  -2   8  -2 44827.8 2221.43  12
  -2  -8   2 38710.2 2258.54   5
  -2   8  -2 39635.9 3498.79   9
  -2  -8   3 37877.5 3869.33   8
  -2   8  -3 36463.6 2045.06  12
  -2   8  -3 39206.1 3487.66   9
  -2   8  -4 15798.5 2155.99   9
  -2   8  -4 16029.7 1332.98  12
   2  -8  -4 16021.4 1562.85   5
  -2  -8   4 12815.4 2236.92   8
  -2   8  -5 5580.50 1250.34   9
  -2  -8   5 7379.76 1625.81   8
  -2   8  -5 6714.07 889.034  12
   2  -8  -5 5524.24 942.263   5
  -2   8  -5 7059.31 792.626  10
  -2   8  -6 66671.8 2787.39  10
  -2   8  -6 61957.3 2838.80  12
   2  -8  -6 65892.3 3296.42   5
   2  -8  -7 16393.5 1517.48   5
  -2   8  -7 15581.6 1307.23  12
  -2   8  -7 17983.0 1372.24  10
  -2   8  -8 798.555 320.020  12
   2  -8  -8 1689.52 553.863   5
  -2   8  -8 1807.38 458.233  10
   2  -8  -9 8708.95 995.028   5
  -2   8  -9 9752.16 932.390  12
   2   8   9 9512.66 928.503   7
  -2   8  -9 11019.3 1042.57  10
  -2   8 -10 22276.3 1344.42  12
   2   8  10 22288.8 1323.91   7
  -2   8 -10 23799.0 1509.42  10
  -2   8 -11 9906.27 771.381  12
   2   8  11 9737.15 737.286   7
  -2   8 -11 9640.71 875.964  10
  -2   8 -12 3056.43 453.939  10
  -2   8 -13 13137.6 818.248  10
   2   9 -12 7722.95 583.024  10
  -2  -9 -11 5537.46 404.289   6
   2   9 -11 5663.99 596.245  10
  -2  -9 -10 675.304 178.040   6
   2   9 -10 977.146 277.419  10
  -2  -9  -9 16618.4 948.657   6
   2   9  -9 15178.8 1165.55  10
  -2  -9  -8 3197.83 401.537   6
   2   9  -8 4066.63 631.967  10
  -2  -9  -7 1637.72 274.588   6
  -2  -9  -7 982.713 545.100   5
   2   9  -7 1353.35 394.270  10
  -2  -9  -6 4688.50 1006.45   5
   2   9  -6 7423.23 870.155  10
  -2  -9  -5 23742.1 2143.48   5
   2   9  -5 25127.5 1611.98  10
  -2  -9  -4 35597.6 2029.08  13
   2   9  -4 39559.3 2031.93  10
  -2  -9  -4 35411.6 2666.01   5
  -2  -9  -3 14101.8 1330.47  13
  -2  -9  -3 12637.3 1547.14   5
   2   9  -3 15512.9 1204.60  10
  -2  -9  -2 29170.2 2052.38  13
  -2  -9  -2 28145.6 2299.58   5
   2   9  -2 31530.6 1727.58  10
  -2  -9  -1 29748.1 2171.23  13
  -2  -9  -1 30023.1 2311.34   5
  -2   9   1 34921.9 1808.48  12
  -2   9   0 26591.8 1636.99  12
  -2  -9   0 24864.1 2022.61   5
  -2  -9   0 23653.8 1962.85  13
  -2   9  -1 32068.7 1878.96  12
  -2  -9   1 30969.6 2173.23   5
  -2  -9   1 29245.2 2228.57  13
   2  -9  -1 29698.6 2253.40   5
  -2  -9   2 27351.5 1942.60   5
   2  -9  -2 28906.2 2203.26   5
  -2   9  -2 30653.5 1878.74  12
  -2   9  -3 14677.7 1308.80  12
   2  -9  -3 14128.9 1507.23   5
  -2   9  -4 39755.3 2233.11  12
   2  -9  -4 38395.9 2542.85   5
  -2   9  -5 25493.9 1737.92  12
   2  -9  -5 24534.6 1983.94   5
  -2   9  -6 6653.61 868.074  12
   2  -9  -6 7108.02 1033.16   5
  -2   9  -6 6146.48 689.589  10
  -2   9  -7 1816.24 455.871  12
  -2   9  -7 985.104 305.470  10
   2  -9  -7 1322.47 501.772   5
  -2   9  -8 2967.07 541.894  12
   2  -9  -8 2638.60 562.304   5
   2   9   8 2681.98 493.010   7
  -2   9  -8 2591.17 466.193  10
  -2   9  -9 13202.3 1006.32  12
   2  -9  -9 12373.6 1075.87   5
   2   9   9 13271.6 1001.59   7
  -2   9  -9 13492.7 998.949  10
  -2   9 -10 557.190 208.990  12
   2   9  10 188.217 126.891   7
  -2   9 -10 384.139 202.979  10
  -2  -9  11 5000.42 646.448  13
   2   9  11 5528.27 457.794   7
  -2   9 -11 6058.84 568.876  10
  -2   9 -12 6770.68 518.057  10
   2  10 -10 4.80832 101.334  10
   2  10  -9 14021.0 936.929  10
   2  10  -8 13897.4 1014.38  10
  -2 -10  -7 5634.94 955.207   5
   2  10  -7 5681.60 661.446  10
  -2 -10  -6 12696.7 1503.75   5
   2  10  -6 15754.8 1140.35  10
   2  10  -5 7781.07 782.463  10
  -2 -10  -5 5881.33 1069.63   5
   2 -10   5 7132.15 854.094   5
  -2 -10  -4 20338.9 1936.35   5
   2  10  -4 21867.0 1341.08  10
   2 -10   4 20454.4 1593.53   5
  -2 -10  -3 14779.9 1646.21   5
  -2 -10  -3 15391.1 1215.33  13
   2 -10   3 14536.6 1414.66   5
   2 -10   2 6896.98 989.790   5
  -2 -10  -2 7086.71 925.750  13
  -2 -10  -2 7069.21 1156.33   5
  -2 -10  -1 7681.78 1000.21  13
   2  10  -1 7724.85 728.484   7
   2 -10   1 8044.87 1105.53   5
  -2 -10  -1 5600.21 983.950   5
  -2 -10   0-120.464 239.455  13
  -2  10   0 219.114 189.027  12
   2 -10   0-48.5076 273.038   5
  -2 -10   0-224.646 398.881   5
  -2 -10   1 7372.48 1059.07   5
  -2  10  -1 7769.22 843.457  12
  -2 -10   1 7396.33 1019.81  13
   2 -10  -1 8144.52 1144.79   5
  -2 -10   2 6021.62 989.420  13
   2 -10  -2 7787.49 1111.22   5
  -2  10  -2 8263.97 884.224  12
  -2  10  -3 18359.5 1384.87  12
   2 -10  -3 17151.3 1642.51   5
  -2 -10   3 14980.7 1542.02  13
   2 -10  -4 22428.9 1856.70   5
  -2 -10   4 20074.2 1809.51  13
  -2  10  -4 21836.1 1529.69  12
  -2 -10   5 5879.24 980.462  13
   2 -10  -5 7578.64 1021.48   5
  -2  10  -5 8009.35 898.385  12
  -2  10  -6 15589.1 1212.09  12
   2 -10  -6 15193.2 1420.98   5
   2  10   6 14976.7 1145.19   7
  -2  10  -7 6795.10 751.203  12
   2 -10  -7 6580.52 859.860   5
   2  10   7 6955.96 735.673   7
   2  10   8 15083.5 1020.62   7
  -2  10  -8 14025.0 810.981  10
  -2 -10   8 14946.7 1354.64  13
  -2  10  -8 13949.5 1005.28  12
   2 -10  -8 12435.6 1075.08   5
  -2  10  -9 13180.6 737.058  10
  -2 -10   9 12583.5 1112.74  13
   2  10   9 14466.0 888.503   7
  -2 -10  10 151.455 179.979  13
   2  10  10 177.068 107.200   7
  -2 -11  -5 2477.30 645.714   5
  -2 -11  -4 9543.11 1167.03   5
   2 -11   4 10181.9 882.029   5
   2 -11   3 16950.1 1290.86   5
  -2 -11  -3 17647.4 1595.89   5
  -2 -11  -2 16832.0 1565.94   5
   2 -11   2 16045.6 1322.79   5
  -2 -11  -1 6370.44 933.466   5
  -2 -11  -1 5128.15 663.600  13
   2 -11   1 5904.65 828.712   5
  -2 -11   0 1754.46 406.332  13
  -2 -11   0 1111.69 393.337   5
   2 -11   0 2125.53 520.122   5
   2  11   0 2737.21 393.487   7
   2 -11  -1 5633.93 850.254   5
  -2 -11   1 6457.82 836.197  13
   2  11   1 6019.66 623.299   7
  -2 -11   1 4951.87 745.477   5
  -2 -11   2 16422.8 1348.04  13
  -2  11  -2 17751.2 1149.08  12
   2 -11  -2 17820.6 1505.45   5
   2  11   2 17965.5 1149.43   7
  -2 -11   3 15384.2 1323.83  13
  -2  11  -3 17171.0 1146.89  12
   2 -11  -3 16182.0 1406.35   5
   2  11   3 17385.9 1137.80   7
   2  11   4 12076.4 934.409   7
   2 -11  -4 10852.5 1133.20   5
  -2  11  -4 11209.2 910.809  12
  -2 -11   4 9845.52 1069.67  13
  -2  11  -5 4187.92 541.093  12
  -2 -11   5 3452.31 630.225  13
   2  11   5 3920.57 514.836   7
   2 -11  -5 3501.47 646.253   5
   2 -11  -6 1041.58 292.012   5
  -2 -11   6 1369.14 455.308  13
   2  11   6 1581.91 343.461   7
  -2 -11   7 15096.9 1159.08  13
   2 -11  -7 14278.0 1046.57   5
   2  11   7 17416.2 960.263   7
  -2 -11   8 239.219 177.859  13
   2  11   8 52.8242 79.8454   7
   2 -12   2 18177.5 1040.68   5
   2 -12   1 4892.73 566.077   5
   2 -12   0 20409.5 1260.30   5
   2 -12  -1 4558.98 592.910   5
   2 -12  -2 20434.2 1295.50   5
   2  12   2 22345.5 934.091   7
   2 -12  -3 6213.36 671.195   5
   2  12   3 6811.99 501.608   7
  -2 -12   3 5778.02 540.948  13
   2 -12  -4 726.805 251.693   5
   2  12   4 385.596 145.847   7
  -3   0   0-38.4270 237.398   2
  -3   0  -1 140193. 5673.16   9
   3   0  -1 147028. 4186.20   1
  -3   0  -1 150819. 6093.33   2
  -3   0  -2 790.182 368.721   9
   3   0  -2 1438.35 372.016   3
  -3   0  -2 1127.83 716.808   2
  -3   0  -3 21286.1 1482.09   9
   3   0  -3 22197.8 1479.58   3
  -3   0  -3 21246.0 2548.18   2
  -3   0  -4 129635. 3617.49   9
  -3   0  -4 136346. 7243.95   2
  -3   0  -5 34590.5 3734.90   2
  -3   0  -6 37127.8 4111.10   2
  -3   0  -7 480.089 572.227   2
  -3   0  -8 7011.23 2001.76   2
  -3   0  -9 44348.4 5227.73   2
   3   0  -9 50794.9 1959.44   6
  -3   0  -9 48101.6 2287.25  13
   3   0 -10 55262.5 2151.62   6
  -3   0 -10 46661.2 5524.10   2
  -3   0 -10 61903.8 3117.22   4
  -3   0 -10 51596.1 2534.30  13
   3   0  10 49619.1 5561.45   8
   3   0 -11 54499.2 2187.66   6
  -3   0 -11 58145.0 6304.83   2
  -3   0 -11 50921.4 3008.19   4
  -3   0 -11 57380.6 2751.66  13
   3   0  11 48572.9 5774.15   8
  -3   0 -12 300.694 296.833   4
   3   0 -12-63.4447 251.729   6
  -3   0 -13 509.800 321.347   4
   3   0 -13 2644.82 490.205   6
  -3   0 -14-391.448 370.153   4
   3   0 -14 11402.9 935.036   6
   3   0 -15 37970.9 1284.46   6
   3   0 -16 35523.2 1041.06   6
  -3  -1 -15 4091.34 734.870   4
  -3  -1 -15 5248.86 580.905   6
  -3  -1 -14 64351.6 3234.99   4
  -3  -1 -14 67138.8 2303.47   6
   3   1 -14 63680.9 1885.58   6
  -3  -1 -13 9877.47 1294.77   4
  -3  -1 -13 8939.59 809.357   6
  -3  -1 -12 6644.82 725.963   6
  -3  -1 -12 5693.54 993.344   4
  -3  -1 -11 6219.70 630.319   6
   3  -1  11 3966.34 1710.38   8
  -3  -1 -11 5916.55 834.233  13
   3   1 -11 6312.20 668.094   6
  -3   1  10 35022.1 4590.02   9
   3  -1  10 27806.6 3993.32   8
  -3  -1 -10 35859.5 1984.36  13
   3   1 -10 33605.8 1581.17   6
  -3  -1  -9 68070.7 6452.95   2
  -3  -1  -9 61204.6 2592.60  13
   3   1  -9 61024.6 2185.70   6
  -3  -1  -8 48525.9 5093.43   2
   3  -1   8 43763.1 4522.98   8
  -3  -1  -7 36340.5 4234.19   2
   3  -1   7 29289.7 3411.59   8
  -3  -1  -6 31469.4 3728.60   2
   3  -1   6 27259.7 3044.44   8
  -3  -1  -5 45533.0 4220.64   2
  -3  -1  -4 111494. 6467.61   2
  -3  -1  -3 14278.3 2127.69   2
  -3  -1  -3 16743.4 1219.77   9
   3  -1   3 13238.7 1657.61   8
   3  -1   2 115458. 4892.21   8
   3   1  -2 122259. 3861.48   1
   3  -1   1 214437. 6290.68   8
   3   1  -1 217715. 6243.52   1
   3   1  -1 218687. 5257.81   3
  -3   1   1 213531. 6163.20   2
  -3   1   0 2753.64 840.336   9
  -3   1   0 2433.40 658.335   2
   3  -1   0 2670.21 330.066   8
   3   1   0 2991.88 635.801   1
   3   1   1 215419. 6951.10   1
  -3   1  -1 229748. 7596.26   9
  -3   1  -1 218867. 8032.57   2
  -3   1  -2 130609. 4939.25   9
  -3   1  -2 125683. 6123.49   2
   3  -1  -2 128744. 4479.19   3
  -3   1  -3 15272.4 1349.16   9
   3  -1  -3 16191.5 1414.05   3
  -3   1  -3 13764.4 2040.89   2
  -3   1  -4 99492.5 3472.23   9
  -3   1  -4 95359.3 6002.29   2
  -3   1  -5 39395.8 1750.64   9
  -3   1  -5 42680.5 4143.69   2
  -3   1  -6 29565.5 3701.58   2
  -3   1  -7 29835.6 3854.41   2
  -3   1  -8 44858.1 5061.64   2
   3  -1  -9 66566.9 2313.80   6
  -3   1  -9 68240.1 3230.30   4
  -3   1  -9 67900.5 2901.52  13
   3  -1 -10 36746.8 1678.90   6
  -3   1 -10 41124.1 2548.04   4
  -3   1 -10 33668.9 2048.61  13
  -3   1 -10 29224.5 4451.35   2
   3   1  11 3877.76 1619.52   1
  -3   1 -11 6551.78 2259.91   2
  -3   1 -11 5623.34 988.273   4
   3  -1 -11 5087.24 604.936   6
  -3   1 -12 6103.32 1090.04   4
   3  -1 -12 4397.55 563.175   6
   3  -1 -13 6648.57 656.461   6
  -3   1 -13 8760.58 1230.03   4
  -3   1 -14 61754.3 3163.18   4
   3  -1 -14 52315.6 2083.72   6
   3  -1 -15 19362.1 990.441   6
   3  -1 -16 40348.8 1192.58   6
   3  -1 -17 26081.5 770.266   6
  -3  -2 -16 566.353 158.614   6
  -3  -2 -15 22871.2 1541.70   4
  -3  -2 -15 25283.6 1236.53   6
  -3  -2 -14 62232.0 3130.46   4
  -3  -2 -14 67035.3 2450.55   6
   3   2 -14 68425.7 1788.39   6
  -3  -2 -13 6949.16 786.542   6
  -3  -2 -13 5473.80 988.393   4
  -3  -2 -12 7560.68 806.530   6
  -3  -2 -12 4618.00 728.382  13
  -3  -2 -11 28771.6 1784.50  13
   3   2 -11 30019.5 1259.47   6
  -3   2  10 37392.4 4346.19   9
  -3  -2 -10 40702.6 2087.24  13
   3  -2  10 41358.7 4650.24   8
   3   2 -10 37480.7 1504.06   6
  -3   2   9 13836.8 2614.98   9
   3  -2   9 15324.0 2704.24   8
  -3  -2  -9 17569.3 1311.04  13
   3   2  -9 16842.8 975.613  10
   3   2  -9 18451.4 983.329   6
  -3   2   8 46336.5 4721.86   9
   3  -2   8 43919.5 4390.62   8
   3   2  -8 41155.3 1471.29   6
  -3   2   7 13275.7 2444.67   9
   3  -2   7 14457.0 2340.49   8
  -3   2   6 86285.9 6023.54   9
   3  -2   6 84628.5 5561.20   8
  -3   2   5 123850. 6968.74   9
   3  -2   5 121675. 6380.58   8
  -3   2   4 65017.2 4668.59   9
   3  -2   4 63747.5 4128.63   8
  -3   2   3 130330. 6672.96   9
  -3  -2  -3 144371. 4468.28   9
   3  -2   3 145694. 6019.92   8
  -3   2   2 44687.2 3509.23   9
   3  -2   2 46325.4 2804.01   8
   3   2  -2 51434.7 2883.32   1
  -3   2   1 6611.70 1284.96   9
   3   2  -1 5468.67 971.108   1
   3  -2   1 4763.87 700.377   8
   3   2   0 143114. 5367.67   1
  -3   2   0 143805. 5932.02   9
   3   2   1 5033.25 980.338   1
   3  -2  -1 4379.27 344.451   8
  -3   2  -1 5067.06 989.917   9
  -3   2  -2 51166.6 2949.50   9
   3  -2  -2 48171.4 2679.20   3
   3   2   2 47437.7 3222.91   1
  -3  -2   3 138784. 4340.76   8
  -3   2  -3 156203. 5379.95   9
   3   2   3 154151. 6609.31   1
   3  -2  -3 154722. 5470.98   3
  -3   2  -4 72125.5 3176.68   9
  -3  -2   4 67579.6 2780.12   8
  -3   2  -4 73759.8 5342.25   2
   3  -2  -4 74034.5 3677.85   3
   3   2   4 75065.3 4684.83   1
  -3   2  -5 131422. 4462.95   9
   3   2   5 138698. 7009.56   1
  -3   2  -5 143947. 8065.95   2
   3   2   6 98171.0 6154.93   1
  -3   2  -6 87810.4 6598.37   2
  -3   2  -6 94405.7 3400.26   9
  -3   2  -7 13403.5 2660.72   2
   3   2   7 16136.9 2546.28   1
   3  -2  -8 50800.8 1852.74   6
  -3   2  -8 61502.6 2969.53   4
   3   2   8 45849.6 4584.99   1
  -3   2  -8 56315.0 2567.93  13
  -3   2  -8 45466.8 5228.12   2
   3  -2  -9 17644.2 1037.64   6
  -3   2  -9 20301.3 1744.20   4
  -3   2  -9 13645.1 2920.23   2
   3   2   9 17835.6 2963.15   1
   3  -2 -10 41787.7 1792.80   6
  -3   2 -10 47298.4 2857.51   4
   3   2  10 42690.1 4817.72   1
  -3   2 -10 39916.4 5310.96   2
  -3   2 -11 30954.3 2353.65   4
   3  -2 -11 28469.4 1499.54   6
   3   2  11 27429.4 3971.08   1
   3  -2 -12 6264.66 674.099   6
  -3   2 -12 6278.69 1053.11   4
  -3   2 -13 4223.11 879.167   4
   3  -2 -13 4314.04 508.801   6
   3  -2 -14 49372.3 1994.02   6
   3  -2 -15 24526.7 1167.67   6
   3  -2 -16 23274.7 861.545   6
   3  -2 -17 24045.2 682.428   6
  -3  -3 -16 5570.78 459.847   6
  -3  -3 -15 19612.0 1065.20   6
  -3  -3 -14 1771.22 490.270   4
  -3  -3 -14 1889.16 368.946   6
  -3  -3 -13 62288.9 2529.94   6
  -3  -3 -13 52985.7 2971.69   4
   3   3 -12 22042.2 1335.04  10
  -3  -3 -12 28868.2 1585.79   6
   3  -3  11 10795.5 2299.89   8
  -3  -3 -11 15390.1 1264.42  13
   3   3 -11 12289.1 986.688  10
   3   3 -10 1726.09 370.160  10
   3  -3  10 2191.52 1178.84   8
  -3   3   9 475.205 518.536   9
  -3  -3  -9 2319.40 519.839  13
   3  -3   9 806.669 680.836   8
   3   3  -9 1317.96 307.866  10
   3   3  -8 84845.1 2439.28  10
  -3   3   8 84438.1 5951.74   9
  -3  -3  -8 92318.4 3116.55  13
  -3   3   7 8664.13 1865.65   9
   3  -3   7 11155.0 2018.96   8
  -3   3   6 2974.11 1170.88   9
   3  -3   6 3092.56 964.007   8
  -3   3   5 16901.7 2422.93   9
   3  -3   5 18031.9 2315.81   8
  -3   3   4 12478.2 1980.66   9
   3  -3   4 12662.9 1847.43   8
  -3   3   3 704747. 19776.6   9
   3  -3   3 725114. 18401.8   8
  -3   3   2 99312.0 5392.97   9
   3   3  -2 106791. 5119.23   1
   3  -3   2 94014.5 4302.00   8
  -3   3   1 126107. 5907.28   9
   3  -3   1 116478. 4320.00   8
  -3   3   0 2648.95 778.832   9
   3  -3   0 2897.60 501.526   8
   3   3   0 2752.82 766.800   1
  -3   3  -1 126061. 5312.26   9
   3   3   1 118058. 5545.37   1
   3  -3  -1 111633. 3478.22   8
  -3   3  -2 100851. 4523.58   9
  -3  -3   2 90612.2 3734.02   8
   3  -3  -2 98868.7 4286.45   3
   3   3   2 98020.7 5195.87   1
  -3   3  -3 743292. 17484.7   9
  -3  -3   3 693855. 16484.5   8
   3  -3  -3 704208. 17417.6   3
   3   3   3 719168. 19597.0   1
  -3   3  -4 13116.3 1421.31   9
  -3  -3   4 12548.7 1325.28   8
   3   3   4 13561.6 2061.82   1
   3  -3  -4 14956.5 1668.94   3
  -3   3  -5 20926.1 1755.59   9
   3   3   5 21038.2 2712.16   1
  -3  -3   5 20626.7 1806.57   8
  -3   3  -6 3986.29 750.815   9
   3   3   6 4727.31 1418.27   1
  -3   3  -6 4581.37 1479.57   2
  -3   3  -7 15705.0 1441.07   4
  -3   3  -7 11307.1 2459.17   2
   3   3   7 15409.4 2587.89   1
  -3   3  -8 111816. 4334.66   4
  -3   3  -8 76827.2 2659.06  12
   3  -3  -8 84047.5 2542.01   6
  -3   3  -8 79501.3 7156.81   2
   3   3   8 100652. 7041.95   1
   3  -3  -9 1510.87 295.010   6
  -3   3  -9 1763.16 1315.17   2
  -3   3  -9 1276.98 538.660   4
   3   3   9 1624.37 1076.96   1
  -3   3 -10 990.420 477.769   4
  -3   3 -10 3903.11 1516.12   2
   3  -3 -10 2520.89 388.761   6
   3   3  10-200.870 409.685   1
   3  -3 -11 14080.5 987.925   6
  -3   3 -11 14592.7 1634.43   4
   3  -3 -12 23609.9 1342.11   6
  -3   3 -12 25904.9 2148.86   4
   3  -3 -13 45488.1 1907.01   6
   3  -3 -14 777.341 232.736   6
   3  -3 -15 19033.4 944.194   6
  -3   3 -16 4356.00 425.493  10
   3  -3 -16 18957.4 638.731   6
   3  -3 -17 18541.5 517.337   6
  -3  -4 -16 27443.3 1067.12   6
  -3  -4 -15 7266.11 583.775   6
  -3  -4 -14 5018.55 570.471   6
  -3  -4 -14 5141.25 695.404   4
  -3  -4 -13 10939.6 929.550   6
   3   4 -13 7143.68 687.305  10
  -3  -4 -12 16174.9 1088.65   6
   3   4 -12 11961.0 950.019  10
   3   4 -11 65652.1 2545.08  10
  -3  -4 -10 25434.8 1560.98  13
   3   4 -10 24765.9 1435.14  10
  -3  -4  -9 12978.3 1149.94  13
   3   4  -9 11928.1 959.065  10
  -3   4   8 810.912 556.259   9
  -3  -4  -8 2606.46 494.172  13
   3  -4   8 1950.82 1048.51   8
   3   4  -8 2394.52 409.548  10
  -3   4   7 28593.4 3228.49   9
  -3  -4  -7 33332.9 1884.09  13
   3  -4   7 25543.2 3079.33   8
   3   4  -7 27568.7 1453.53  10
  -3   4   6 128120. 7072.19   9
  -3  -4  -6 129559. 4882.48   5
   3  -4   6 118291. 6750.98   8
   3   4  -6 127974. 3723.75  10
  -3   4   5 14413.3 2182.23   9
   3  -4   5 16387.4 2275.86   8
  -3   4   4 28622.6 3039.17   9
   3  -4   4 29360.5 2895.09   8
  -3   4   3 24976.2 2709.64   9
   3  -4   3 25155.6 2447.05   8
  -3   4   2 33081.2 3034.70   9
   3  -4   2 30842.3 2459.19   8
  -3   4   1 15611.1 1988.72   9
   3  -4   1 15328.6 1528.97   8
   3   4  -1 16223.0 2253.01   1
  -3   4   0 27513.9 2507.37   9
   3  -4   0 23512.3 1714.77   8
   3   4   0 24711.4 2739.35   1
  -3   4  -1 16579.7 1880.72   9
   3  -4  -1 13122.5 1159.18   8
   3   4   1 14305.9 2073.14   1
   3  -4  -1 15457.5 1669.90   3
  -3   4  -2 35495.4 2724.96   9
  -3  -4   2 30120.5 2303.40   8
   3   4   2 34041.3 3225.95   1
   3  -4  -2 31047.5 2428.36   3
   3   4   3 23016.1 2780.09   1
  -3  -4   3 23109.3 2059.23   8
  -3   4  -3 23060.6 2128.10   9
   3  -4  -3 26025.4 2276.18   3
  -3   4  -4 29541.3 2385.55   9
   3   4   4 26636.7 3108.26   1
  -3  -4   4 27344.6 2319.43   8
   3  -4  -4 28422.0 2477.80   3
  -3   4  -5 19029.9 1874.15   9
  -3  -4   5 15651.8 1790.35   8
   3   4   5 15734.4 2479.68   1
  -3  -4   6 133154. 5986.01   8
   3   4   6 130239. 7936.33   1
  -3   4  -6 156458. 5326.74   4
  -3   4  -6 151382. 5825.91   9
  -3   4  -7 25581.8 1422.47  12
  -3   4  -7 22476.8 3715.68   2
   3   4   7 28848.1 1447.33   7
   3   4   7 25826.3 3484.55   1
  -3   4  -7 34130.4 2303.06   4
  -3   4  -7 32596.3 2418.81   9
  -3   4  -8 919.810 661.633   2
   3  -4  -8 1326.00 243.172   6
  -3   4  -8 1571.51 337.327  12
   3   4   8 1839.44 347.700   7
   3  -4  -9 11836.7 794.753   6
  -3   4  -9 10974.5 2797.27   2
  -3   4  -9 10830.5 874.745  12
   3   4   9 12118.5 895.259   7
   3   4   9 11378.0 2470.69   1
  -3   4  -9 12036.9 1458.06   4
   3  -4 -10 24680.9 1249.75   6
   3  -4 -11 66292.9 2360.90   6
   3  -4 -12 13575.0 928.330   6
   3  -4 -13 6836.76 644.020   6
   3  -4 -14 4099.16 435.973   6
  -3   4 -15 6783.32 660.768  10
   3  -4 -15 9546.70 569.748   6
   3  -4 -16 22098.4 685.208   6
  -3   4 -16 23129.7 948.751  10
  -3  -5 -15 5667.41 467.820   6
  -3  -5 -14 2505.91 362.282   6
   3   5 -14 2061.03 327.457  10
  -3  -5 -13 1256.32 320.477   6
   3   5 -13 1030.68 269.235  10
  -3  -5 -12 38359.8 1716.56   6
   3   5 -12 32431.4 1711.78  10
  -3  -5 -11 8879.44 799.230   6
   3   5 -11 7904.46 829.411  10
   3   5 -10 3774.23 583.440  10
  -3  -5  -9 24258.9 1559.80  13
   3   5  -9 22853.1 1456.52  10
   3  -5   8 29737.1 3507.88   8
  -3   5   8 37927.9 3553.40   9
   3   5  -8 35953.4 1843.25  10
  -3  -5  -8 39027.9 2082.76  13
  -3   5   7 42382.2 3806.26   9
  -3  -5  -7 42850.7 2253.93  13
  -3  -5  -7 36539.5 2607.08   5
   3  -5   7 35182.5 3718.54   8
   3   5  -7 39863.6 1924.74  10
  -3   5   6 14557.9 2245.27   9
  -3  -5  -6 16927.5 1670.08   5
   3  -5   6 13596.5 2204.41   8
  -3  -5  -6 18078.2 1399.75  13
   3   5  -6 16094.5 1145.90  10
  -3   5   5 456.088 458.943   9
  -3  -5  -5 1807.66 439.891  13
   3  -5   5 2159.38 916.467   8
  -3  -5  -5 2361.40 625.255   5
   3  -5   5 1890.84 403.779  11
   3   5  -5 2668.56 465.456  10
  -3   5   4 2447.34 871.185   9
   3  -5   4 2447.88 850.501   8
  -3  -5  -4 3402.02 708.295   5
   3   5  -4 3526.27 515.748  10
  -3   5   3 2743.13 971.024   9
   3  -5   3 3257.53 951.869   8
  -3   5   2 7151.92 1460.24   9
   3  -5   2 5716.85 1154.37   8
  -3   5   1 3017.54 945.930   9
   3   5  -1 908.896 680.855   1
   3  -5   1 1863.51 605.778   8
  -3   5   0 30295.2 2796.58   9
   3  -5   0 23167.8 1916.33   8
   3   5   0 27393.6 3215.29   1
   3  -5  -1 912.812 523.864   3
   3   5   1 1486.64 804.221   1
  -3   5  -1 2208.71 731.186   9
   3  -5  -1 601.013 337.486   8
  -3   5  -2 7468.81 1322.55   9
   3   5   2 6522.00 1556.37   1
   3  -5  -2 6045.34 1151.60   3
  -3   5  -3 2403.62 748.902   9
   3   5   3 2605.82 1025.86   1
  -3  -5   3 2566.96 849.218   8
   3  -5  -3 3266.61 869.744   3
  -3   5  -4 2881.28 788.709   9
   3   5   4 3156.16 1122.39   1
  -3   5  -4 2518.18 443.562  12
   3  -5  -4 1879.95 737.303   3
  -3  -5   4 2904.92 802.247   8
  -3   5  -5 2093.16 643.144   9
  -3  -5   5 1914.65 723.631   8
  -3   5  -5 2465.15 431.424  12
   3   5   5 2338.47 1091.51   1
   3   5   6 15511.9 2703.09   1
  -3  -5   6 13511.1 1878.33   8
  -3   5  -6 15162.7 1122.93  12
  -3   5  -6 16111.0 1892.48   9
   3   5   7 37712.4 4414.35   1
  -3   5  -7 37589.3 1865.25  12
   3   5   7 42128.6 1914.21   7
  -3   5  -7 44313.6 3197.50   9
   3   5   8 36292.5 4399.15   1
  -3   5  -8 34226.8 1748.55  12
  -3   5  -8 29857.2 4527.98   2
   3   5   8 36958.6 1780.57   7
   3  -5  -9 22751.3 1111.29   6
   3   5   9 22938.4 1353.66   7
  -3   5  -9 22239.1 1362.35  12
   3  -5 -10 4317.13 467.081   6
  -3   5 -10 3677.81 526.377  12
   3   5  10 4146.16 537.372   7
   3  -5 -11 8231.18 663.210   6
   3  -5 -12 30168.9 1357.22   6
   3  -5 -13 95.2304 134.667   6
   3  -5 -14 2881.99 329.160   6
  -3   5 -15 5195.17 551.086  10
   3  -5 -15 11291.7 460.657   6
  -3  -6 -15 17717.3 770.231   6
  -3  -6 -14 3398.41 377.048   6
   3   6 -14 2906.88 354.468  10
  -3  -6 -13 3855.05 469.587   6
   3   6 -13 2526.61 410.763  10
  -3  -6 -12 13888.7 937.573   6
   3   6 -12 11301.0 954.800  10
  -3  -6 -11 6379.40 614.972   6
   3   6 -11 4813.35 644.023  10
   3   6 -10 14180.5 1170.96  10
   3   6  -9 23605.4 1543.90  10
  -3  -6  -8 19231.3 1406.83  13
   3  -6   8 18281.8 2738.03   8
   3   6  -8 19686.5 1404.08  10
  -3   6   7 21912.8 2585.79   9
  -3  -6  -7 22980.0 1633.67  13
   3  -6   7 20202.5 2846.14   8
  -3  -6  -7 21638.7 2055.28   5
   3   6  -7 23526.0 1524.38  10
  -3  -6  -6 2012.95 674.174   5
  -3   6   6 2847.36 1063.81   9
  -3  -6  -6 2983.00 567.991  13
   3  -6   6 1975.47 887.224   8
   3  -6   6 1622.91 400.890  11
   3   6  -6 2385.92 479.550  10
  -3   6   5-141.317 525.470   9
  -3  -6  -5 821.147 367.922  13
   3  -6   5-346.994 477.485   8
   3  -6   5 202.921 146.809  11
  -3  -6  -5 43.9668 287.057   5
   3   6  -5 375.242 241.736  10
  -3   6   4 28373.3 3080.25   9
   3  -6   4 26075.6 3044.24   8
   3  -6   4 25800.8 1690.67  11
  -3  -6  -4 25864.4 1763.47  13
  -3  -6  -4 26277.4 2087.04   5
   3   6  -4 26869.7 1567.50  10
  -3   6   3 4001.11 1079.37   9
   3  -6   3 4622.18 1215.43   8
  -3  -6  -3 4882.67 745.285  13
   3  -6   3 5292.01 755.211  11
  -3  -6  -3 5158.76 870.058   5
   3   6  -3 5716.69 685.756  10
  -3   6   2 40267.3 3597.31   9
   3  -6   2 37421.4 3211.87   8
  -3  -6  -2 38136.9 2203.88  13
   3   6  -2 43951.1 1950.60  10
  -3  -6  -2 40198.4 2422.98   5
   3  -6   2 41728.9 2192.58  11
  -3   6   1 18248.4 2311.25   9
   3  -6   1 20030.6 2132.66   8
  -3  -6  -1 21187.6 1629.10   5
  -3   6   1 22322.1 1269.94  12
   3  -6   1 20681.0 1486.17  11
  -3  -6  -1 20826.2 1590.43  13
   3   6  -1 23857.7 1364.38  10
  -3   6   0 18080.3 2246.80   9
   3   6   0 16711.0 2773.07   1
   3  -6   0 15776.7 1725.38   8
  -3  -6   0 17154.5 1473.65  13
   3  -6   0 18156.8 2172.02   3
  -3  -6   0 19235.6 1476.17   5
  -3   6   0 19397.8 1224.67  12
   3  -6   0 18853.9 1404.43  11
   3   6   0 20634.8 1249.09  10
   3   6   1 21109.6 3150.97   1
  -3   6  -1 19537.3 2287.65   9
   3  -6  -1 18378.8 2140.66   3
  -3   6  -1 22261.3 1355.32  12
   3  -6  -1 20163.8 1453.07  11
  -3   6  -2 40295.4 3286.06   9
   3  -6  -2 36671.0 3087.84   3
  -3   6  -2 40660.1 1963.42  12
   3  -6  -2 43355.8 2191.25  11
   3   6   2 32805.4 3972.89   1
   3   6   3 4489.77 1566.16   1
  -3   6  -3 6489.49 1271.57   9
  -3  -6   3 4859.17 1202.70   8
  -3   6  -3 5881.98 719.155  12
   3  -6  -3 3603.64 983.608   3
   3  -6  -3 4932.42 715.176  11
  -3   6  -4 26289.1 2613.51   9
  -3  -6   4 26175.7 2758.05   8
  -3   6  -4 24448.7 1526.87  12
   3  -6  -4 22140.7 2479.65   3
   3   6   4 21790.7 3365.52   1
   3  -6  -4 27834.5 1737.60  11
  -3  -6   5-118.481 380.466   8
  -3   6  -5 257.224 186.426  12
   3   6   5 398.168 574.176   1
   3  -6  -5 386.328 278.053  11
  -3   6  -6 3610.69 1006.81   9
  -3  -6   6 2052.15 770.722   8
  -3   6  -6 1721.32 411.542  12
   3   6   6 1484.29 928.445   1
   3  -6  -6 2418.21 492.248  11
   3   6   7 21974.6 3465.80   1
  -3   6  -7 19967.8 1383.14  12
   3   6   7 22297.2 1434.66   7
  -3   6  -7 26002.9 2609.81   9
  -3   6  -8 19578.0 1342.35  12
   3   6   8 20041.7 1342.64   7
   3   6   9 24734.1 1464.66   7
  -3   6  -9 21278.0 1398.84  12
   3   6  10 15893.0 1094.86   7
  -3   6 -10 15801.3 1151.80  12
   3  -6 -11 4502.72 431.915   6
  -3   6 -11 5844.12 624.989  12
   3  -6 -12 9171.11 590.550   6
   3  -6 -13 2842.07 294.575   6
  -3   6 -14 3552.48 482.256  10
   3  -6 -14 7468.07 327.856   6
  -3   6 -15 17505.0 860.335  10
  -3  -7 -14 1118.50 180.063   6
  -3  -7 -13 11343.3 704.707   6
   3   7 -13 9014.51 693.606  10
  -3  -7 -12 9908.55 749.159   6
   3   7 -12 7837.66 744.533  10
  -3  -7 -11-11.7351 135.169   6
   3   7 -11 170.497 203.441  10
  -3  -7 -10 7833.91 674.455   6
   3   7 -10 6183.12 769.763  10
   3   7  -9 15333.6 1253.07  10
   3   7  -8 37123.0 2047.61  10
  -3  -7  -7 11489.2 1099.37  13
  -3  -7  -7 10975.3 1527.19   5
   3   7  -7 13154.6 1177.51  10
  -3   7   6 21038.3 2474.91   9
   3  -7   6 15595.5 2473.19   8
  -3  -7  -6 15968.1 1790.46   5
   3  -7   6 18395.3 1492.04  11
  -3  -7  -6 18626.3 1486.47  13
   3   7  -6 19732.4 1443.32  10
  -3   7   5 20836.2 2553.17   9
   3  -7   5 18946.3 2710.44   8
  -3  -7  -5 20189.7 1997.28   5
  -3  -7  -5 20733.7 1612.01  13
   3  -7   5 19205.1 1587.18  11
   3   7  -5 21423.8 1492.38  10
  -3   7   4 21475.5 2638.37   9
   3  -7   4 19459.0 2703.03   8
  -3  -7  -4 22340.6 2064.20   5
   3  -7   4 21057.8 1669.25  11
  -3  -7  -4 22407.4 1703.27  13
   3   7  -4 23204.9 1525.09  10
  -3   7   3-851.927 563.046   9
  -3  -7  -3 412.374 338.378  13
   3  -7   3-506.864 466.865   8
   3  -7   3 382.730 290.937  11
  -3  -7  -3 324.357 326.065   5
   3   7  -3 94.9942 180.144  10
  -3   7   2 53273.2 4234.42   9
   3  -7   2 53239.8 4046.49   8
  -3  -7  -2 54363.3 2865.23  13
  -3  -7  -2 53722.5 3051.03   5
   3   7  -2 57086.2 2438.89  10
   3  -7   2 53616.1 2807.07  11
   3   7  -2 51982.9 2045.34   7
   3  -7   2 54728.2 4207.50   3
  -3   7   1 9417.65 1699.82   9
   3  -7   1 7061.63 1286.81   8
  -3  -7  -1 8702.12 1130.57   5
   3   7  -1 10483.5 968.244  10
  -3   7   1 9120.60 846.073  12
  -3  -7  -1 8373.72 1072.68  13
   3  -7   1 9277.82 1123.54  11
   3  -7   1 6740.65 1359.90   3
   3   7  -1 9144.89 784.917   7
  -3   7   0 78146.6 5058.20   9
  -3  -7   0 74054.8 3512.61  13
  -3  -7   0 72956.8 3413.68   5
   3  -7   0 75792.2 4841.59   3
  -3   7   0 74514.6 2859.39  12
   3  -7   0 77591.2 3451.50  11
   3   7   0 85035.4 3009.53  10
  -3   7  -1 8581.70 1613.64   9
   3  -7  -1 6562.07 1318.81   3
  -3  -7   1 9077.33 1186.21  13
  -3  -7   1 8582.42 1016.56   5
  -3   7  -1 8979.02 901.114  12
   3  -7  -1 7799.29 1044.14  11
   3   7   1 9719.02 878.564  10
  -3   7  -2 50549.5 3927.81   9
   3   7   2 48663.5 5232.82   1
   3  -7  -2 54982.9 4039.09   3
   3  -7  -2 51593.2 2733.32  11
  -3   7  -2 51021.1 2381.57  12
  -3   7  -3-204.402 443.582   9
   3   7   3-239.990 410.704   1
  -3   7  -3 332.871 223.263  12
   3  -7  -3 694.135 608.331   3
   3  -7  -3 238.510 256.961  11
  -3  -7   4 21918.1 2668.85   8
  -3   7  -4 20526.1 1470.88  12
   3  -7  -4 21467.8 1698.93  11
   3   7   4 20471.1 3386.96   1
  -3   7  -4 22233.8 2515.05   9
  -3  -7   5 19989.3 2570.64   8
  -3   7  -5 18259.0 1385.27  12
   3  -7  -5 20193.8 1636.64  11
  -3   7  -5 22135.9 2558.77   9
  -3   7  -6 17523.3 1353.82  12
   3  -7  -6 18838.6 1574.55   5
   3  -7  -6 17795.1 1513.70  11
  -3   7  -6 22380.7 2534.11   9
  -3   7  -7 11376.3 1065.33  12
   3  -7  -7 13079.4 1245.27   5
   3   7   7 11479.9 1058.82   7
  -3   7  -8 33505.1 1865.93  12
   3   7   8 35085.2 1862.74   7
  -3   7  -9 15113.8 1176.89  12
   3   7   9 15619.9 1162.84   7
  -3   7 -10 6669.54 725.661  12
   3   7  10 6145.18 656.634   7
  -3   7 -11 218.041 121.007  12
   3   7  11 534.293 192.101   7
  -3   7 -12 8294.73 799.186  10
  -3   7 -13 9393.86 757.817  10
  -3   7 -14 1022.29 212.360  10
  -3  -8 -13 11191.8 545.543   6
   3   8 -13 9209.19 585.028  10
  -3  -8 -12 15775.1 811.137   6
   3   8 -12 13240.7 867.172  10
   3   8 -11 20271.8 1244.75  10
  -3  -8 -11 27303.3 1252.64   6
  -3  -8 -10 8538.21 677.452   6
   3   8 -10 6634.11 755.277  10
  -3  -8  -9 2543.93 384.767   6
   3   8  -9 2336.43 484.839  10
   3   8  -8 3323.67 564.116  10
  -3  -8  -7 12053.9 1579.76   5
   3   8  -7 14965.8 1267.40  10
  -3  -8  -6 1329.22 412.624  13
  -3  -8  -6 1119.87 668.057   5
   3   8  -6 1410.68 412.908  10
  -3  -8  -5 144892. 4904.13  13
  -3  -8  -5 137023. 5889.92   5
   3   8  -5 151514. 4757.03  10
   3  -8   5 129977. 5002.36  11
   3  -8   4 6631.91 1001.89  11
  -3  -8  -4 6273.95 1122.02   5
  -3  -8  -4 6521.29 925.766  13
   3   8  -4 6808.73 849.468  10
  -3  -8  -3 5496.63 896.785  13
   3  -8   3 6513.71 1033.25  11
  -3  -8  -3 4991.62 979.443   5
   3   8  -3 6054.23 779.614  10
  -3   8   2 26824.7 2969.40   9
  -3  -8  -2 27460.1 2034.48  13
  -3  -8  -2 26130.1 2189.81   5
   3  -8   2 29147.3 2920.47   3
   3  -8   2 26996.8 2119.78  11
   3   8  -2 26696.5 1426.13   7
   3   8  -2 29117.2 1731.67  10
  -3   8   1 22255.8 2729.27   9
  -3   8   1 22376.7 1421.79  12
   3  -8   1 22630.6 1929.04  11
   3  -8   1 22360.5 2555.04   3
  -3  -8  -1 23748.9 2013.90   5
   3   8  -1 21635.9 1312.30   7
   3   8  -1 24715.4 1553.27  10
  -3  -8  -1 21326.3 1816.87  13
  -3   8   0 238991. 9617.85   9
  -3  -8   0 209435. 7030.67  13
   3  -8   0 210140. 8796.55   3
  -3  -8   0 211756. 7011.62   5
  -3   8   0 221621. 6088.99  12
   3  -8   0 216552. 7114.83  11
   3   8   0 206223. 5763.22   7
   3   8   0 234843. 6166.73  10
  -3   8  -1 21420.9 2586.80   9
  -3  -8   1 22293.9 1803.37   5
   3  -8  -1 24356.1 1977.38  11
   3  -8  -1 20351.1 2442.17   3
  -3   8  -1 22363.4 1514.57  12
  -3  -8   1 21665.8 1898.21  13
  -3   8  -2 23594.4 2707.37   9
   3  -8  -2 24430.1 2711.92   3
  -3  -8   2 24926.2 2091.17  13
  -3   8  -2 25877.5 1678.97  12
   3  -8  -2 26480.4 2058.22  11
  -3   8  -3 5588.11 792.533  12
   3  -8  -3 6185.62 999.072  11
  -3   8  -4 6717.90 850.896  12
   3  -8  -4 4560.06 836.785  11
  -3   8  -5 143846. 4826.72  12
   3  -8  -5 151214. 5415.35   5
  -3   8  -6 1447.72 445.931  12
   3   8   6 1768.24 391.748   7
   3  -8  -6 1105.68 408.069   5
  -3   8  -7 14769.2 1238.61  12
   3  -8  -7 13136.2 1278.04   5
   3   8   7 14663.0 1192.08   7
  -3   8  -8 2403.80 471.928  12
   3  -8  -8 3530.99 562.477   5
   3   8   8 3060.23 517.143   7
  -3   8  -9 2672.04 480.149  12
   3   8   9 2789.43 477.621   7
  -3   8  -9 2700.90 500.699  10
   3   8  10 6965.96 657.080   7
  -3  -8  10 5574.81 761.236  13
  -3   8 -10 6649.36 675.492  12
  -3   8 -10 7223.30 759.274  10
  -3   8 -11 23606.6 1158.90  12
  -3  -8  11 20519.1 1330.88  13
   3   8  11 22260.6 1045.34   7
  -3   8 -11 21351.9 1237.07  10
  -3   8 -12 14495.0 882.523  10
  -3   8 -13 10606.9 627.702  10
  -3  -9 -11 4397.83 344.674   6
   3   9 -11 3541.11 422.311  10
  -3  -9 -10 10664.7 669.631   6
   3   9 -10 8205.61 731.811  10
   3   9  -9 858.913 306.056  10
  -3  -9  -9 1185.44 241.758   6
  -3  -9  -8 10080.1 701.114   6
   3   9  -8 8672.44 875.096  10
   3   9  -7 2582.79 517.414  10
  -3  -9  -6 9299.17 1343.73   5
   3   9  -6 10942.6 1038.45  10
  -3  -9  -5 492.740 281.220  13
  -3  -9  -5 390.875 453.923   5
   3   9  -5 188.590 236.922  10
  -3  -9  -4 14080.0 1281.41  13
  -3  -9  -4 13995.7 1696.49   5
   3   9  -4 14687.6 1216.19  10
  -3  -9  -3 54960.9 2829.07  13
   3   9  -3 58144.2 2568.40  10
  -3  -9  -3 53766.4 3348.87   5
  -3  -9  -2 50209.3 3141.92   5
  -3  -9  -2 46876.9 2702.90  13
   3   9  -2 54908.1 2432.06  10
  -3  -9  -1 17832.4 1641.94  13
  -3  -9  -1 18634.3 1821.95   5
  -3   9   1 20670.0 1345.89  12
   3  -9   1 18601.5 1825.70  11
   3   9  -1 18490.8 1195.78   7
   3   9  -1 19326.2 1330.78  10
  -3   9   0 7211.69 813.625  12
   3  -9   0 5602.00 1017.63  11
  -3  -9   0 7046.69 1085.78   5
   3   9   0 6045.02 694.700   7
  -3  -9   0 5506.32 986.408  13
  -3  -9   1 15989.5 1656.96  13
  -3  -9   1 17850.2 1640.77   5
  -3   9  -1 20558.3 1440.81  12
   3   9   1 17474.1 1249.15   7
  -3   9  -2 52322.7 2478.18  12
  -3  -9   2 46166.0 2887.01  13
   3   9   2 47423.8 2225.66   7
  -3  -9   3 53966.8 3169.51  13
  -3   9  -3 59477.0 2703.18  12
   3  -9  -3 56111.2 3125.55   5
   3   9   3 53371.4 2447.26   7
  -3  -9   4 11796.3 1427.35  13
  -3   9  -4 14396.4 1278.99  12
   3  -9  -4 14356.2 1478.89   5
   3   9   4 13704.0 1162.31   7
  -3  -9   5 128.604 343.242  13
  -3   9  -5 234.084 220.776  12
   3   9   5-170.629 171.232   7
   3  -9  -5-354.435 335.052   5
   3  -9  -6 11319.7 1221.26   5
  -3  -9   6 11695.2 1375.06  13
  -3   9  -6 12171.8 1126.18  12
   3   9   6 11807.4 1044.41   7
  -3  -9   7 2495.61 618.671  13
  -3   9  -7 3411.78 568.539  12
   3  -9  -7 2510.57 505.081   5
   3   9   7 2978.28 519.938   7
  -3   9  -7 2317.85 395.674  10
  -3  -9   8 7756.07 988.965  13
  -3   9  -8 8502.66 842.568  12
   3  -9  -8 7419.36 808.907   5
   3   9   8 8490.92 792.374   7
  -3   9  -8 8122.89 714.261  10
  -3   9  -9 1098.77 266.331  10
  -3  -9   9 503.890 304.431  13
  -3   9  -9 610.668 242.519  12
   3   9   9 834.506 265.244   7
   3   9  10 9055.27 643.473   7
  -3  -9  10 8148.24 815.044  13
  -3   9 -10 8843.11 674.197  12
  -3   9 -10 7665.89 604.650  10
  -3   9 -11 3312.84 347.112  10
   3  10  -9 3903.02 441.216  10
   3  10  -8 9567.30 768.370  10
   3  10  -7 8000.41 754.262  10
   3  10  -6 6572.59 685.058  10
   3 -10   5 34363.8 1860.58   5
   3  10  -5 33687.7 1713.09  10
  -3 -10  -4 280.909 229.955  13
  -3 -10  -4-79.3156 355.816   5
   3 -10   4 181.229 219.325   5
   3  10  -4 225.826 172.329  10
  -3 -10  -3 3780.41 608.464  13
  -3 -10  -3 2599.12 724.595   5
   3  10  -3 3215.40 482.255  10
   3 -10   3 3626.59 704.143   5
   3 -10   2 6083.75 933.869   5
  -3 -10  -2 5630.96 990.587   5
  -3 -10  -2 6639.56 857.620  13
  -3 -10  -1 32988.3 2065.08  13
  -3 -10  -1 32286.6 2301.44   5
   3  10  -1 36434.4 1561.01   7
   3 -10   1 33393.4 2194.16   5
  -3 -10   0 2691.48 623.576  13
  -3  10   0 3067.23 494.255  12
  -3 -10   0 1876.17 548.343   5
   3  10   0 2846.85 442.954   7
   3 -10   0 2083.80 598.447   5
  -3 -10   1 32561.4 2179.50  13
  -3  10  -1 38081.5 1873.11  12
   3 -10  -1 35954.2 2314.62   5
   3  10   1 36254.3 1752.10   7
  -3 -10   2 6658.36 966.534  13
   3 -10  -2 6998.22 1049.60   5
  -3  10  -2 7043.63 783.924  12
   3  10   2 6721.45 743.991   7
  -3 -10   3 4295.60 811.564  13
  -3  10  -3 4443.18 632.834  12
   3  10   3 4958.71 653.530   7
   3 -10  -3 4338.81 802.404   5
  -3  10  -4 202.710 255.786  12
  -3 -10   4-11.3776 303.443  13
   3 -10  -4 218.287 305.415   5
   3  10   4 297.328 240.364   7
  -3 -10   5 34895.5 2236.09  13
   3 -10  -5 36329.7 2146.46   5
  -3  10  -5 37527.1 1892.15  12
   3  10   5 34129.0 1742.91   7
  -3 -10   6 5715.73 887.465  13
  -3  10  -6 7475.26 783.219  12
   3 -10  -6 5554.87 751.539   5
   3  10   6 6827.92 708.981   7
  -3 -10   7 7692.98 923.126  13
  -3  10  -7 8532.51 780.469  12
   3 -10  -7 7609.91 795.994   5
   3  10   7 7813.28 715.777   7
  -3 -10   8 9134.00 925.275  13
  -3  10  -8 9611.06 755.480  12
   3  10   8 10041.2 736.795   7
  -3 -10   9 3672.47 487.164  13
  -3  10  -9 3967.76 408.191  12
   3  10   9 4224.85 407.776   7
   3 -11   4 74.9680 131.874   5
   3 -11   3 16012.6 1149.84   5
  -3 -11  -2 32925.0 1558.84  13
   3 -11   2 34183.8 1839.05   5
  -3 -11  -1 6597.31 713.631  13
   3 -11   1 6944.91 828.355   5
  -3 -11   0 1255.00 362.996  13
   3  11   0 1945.43 275.543   7
   3 -11   0 2000.89 476.296   5
  -3 -11   1 7075.86 792.548  13
  -3  11  -1 7742.08 641.306  12
   3 -11  -1 7406.53 899.491   5
   3  11   1 7142.28 603.083   7
  -3 -11   2 34681.4 1910.84  13
  -3  11  -2 39657.0 1632.35  12
   3 -11  -2 34424.1 1977.55   5
   3  11   2 38832.7 1601.41   7
  -3 -11   3 16508.6 1278.21  13
  -3  11  -3 17583.9 1046.19  12
   3 -11  -3 18940.3 1395.81   5
   3  11   3 18460.9 1070.17   7
  -3 -11   4 367.475 259.841  13
  -3  11  -4 129.932 146.788  12
   3 -11  -4 297.791 280.726   5
   3  11   4 122.251 133.040   7
  -3 -11   5 2141.47 460.140  13
  -3  11  -5 2154.33 359.751  12
   3 -11  -5 2308.99 470.937   5
   3  11   5 1971.19 323.522   7
  -3 -11   6 707.956 264.092  13
  -3  11  -6 403.477 151.590  12
   3 -11  -6 536.150 210.474   5
   3  11   6 787.673 219.200   7
   3  11   7 2987.12 326.442   7
  -3 -11   7 3097.49 442.094  13
   3 -12   0 4838.38 510.802   5
   3 -12  -1 13002.2 866.239   5
   3 -12  -2 579.909 199.882   5
  -4   0   0 10641.4 1753.58   9
   4   0   0 11131.8 1178.74   1
  -4   0  -1 13898.0 1856.43   2
  -4   0  -1 12390.6 1769.79   9
   4   0  -1 12379.8 1154.79   3
  -4   0  -2 120677. 6366.86   2
  -4   0  -2 118915. 5353.52   9
   4   0  -2 114378. 4079.05   3
  -4   0  -3 1853.18 579.060   9
  -4   0  -3 1453.67 794.024   2
   4   0  -3 2057.38 483.362   3
  -4   0  -4 1610.66 782.582   2
  -4   0  -5 59246.0 5392.21   2
  -4   0  -6 111059. 7853.45   2
  -4   0  -7 6021.23 1921.52   2
  -4   0  -7 6654.74 804.641  13
   4   0  -7 8199.05 571.843   6
  -4   0  -8-281.790 178.793  13
  -4   0  -8 1312.54 1075.05   2
  -4   0  -9 51610.4 5836.78   2
  -4   0  -9 47117.6 2431.65  13
   4   0   9 38786.3 4653.73   8
   4   0  -9 36023.5 1499.92   6
  -4   0 -10 125639. 9351.65   2
  -4   0 -10 138551. 5083.72   4
   4   0  10 93714.0 7641.36   8
  -4   0 -10 128264. 4447.20  13
   4   0 -10 88437.9 2845.00   6
  -4   0 -11 7916.25 1080.94  13
  -4   0 -11 8029.64 1240.10   4
  -4   0 -12 1013.02 614.358   4
   4   0 -12 32629.6 1260.78   6
  -4   0 -13 12972.5 1717.05   4
   4   0 -13 56420.7 1592.98   6
  -4   0 -14 40.4712 870.914   4
   4   0 -14 58992.7 1355.38   6
   4   0 -15 47991.6 1325.21   6
  -4  -1 -15 1094.15 408.040   4
  -4  -1 -14 40315.1 2631.94   4
   4   1 -14 59565.3 1605.23   6
  -4  -1 -13 28294.0 2419.03   4
   4   1 -13 64776.4 1666.77   6
  -4  -1 -12 24889.9 2207.03   4
  -4  -1 -12 21865.8 1849.61  13
  -4  -1 -11 36202.7 2645.43   4
  -4  -1 -11 42203.6 1828.04   6
  -4  -1 -11 34904.0 2297.09  13
  -4   1  10 53908.2 6060.85   9
  -4  -1 -10 59570.5 2870.90  13
   4  -1  10 47075.6 5044.52   8
   4   1 -10 50468.1 1613.52   6
  -4   1   9 5164.89 2089.67   9
  -4  -1  -9 6327.13 900.458  13
   4  -1   9 4649.56 1597.10   8
   4  -1   8 86155.3 6431.13   8
   4   1  -8 67031.2 1990.32   6
  -4  -1  -7 2722.99 557.077  13
   4  -1   7 1991.75 1059.10   8
  -4  -1  -6 26093.2 3683.92   2
   4  -1   6 20619.1 2760.18   8
  -4  -1  -5 69990.0 5834.77   2
   4  -1   5 46546.8 3942.43   8
   4  -1   4 23802.0 2519.01   8
   4  -1   3 78650.6 4367.76   8
  -4  -1  -2 83436.1 4340.47   9
  -4   1   2 73890.0 5165.68   9
   4  -1   2 78009.9 3769.85   8
  -4   1   1 21354.1 2649.40   9
   4   1  -1 23848.7 1725.43   1
   4   1  -1 23991.4 1340.87   3
  -4   1   0 7608.83 1471.56   9
   4   1   0 9791.21 1215.69   1
  -4   1   0 9166.16 1355.51   2
  -4   1  -1 26615.8 2564.91   9
   4  -1  -1 25262.2 1878.64   3
   4   1   1 21885.5 2023.79   1
  -4   1  -1 25058.4 2580.15   2
  -4   1  -2 86822.5 4439.26   9
   4  -1  -2 79559.2 3583.66   3
   4   1   2 73616.5 4245.96   1
  -4   1  -2 84462.7 5314.33   2
  -4   1  -3 92470.8 4281.99   9
   4  -1  -3 87179.9 3869.22   3
   4   1   3 84085.8 4920.88   1
  -4   1  -3 85578.5 5843.96   2
  -4   1  -4 36227.6 2261.87   9
   4   1   4 31568.1 3120.32   1
  -4   1  -4 28927.9 3538.49   2
  -4   1  -5 60933.1 5500.87   2
  -4   1  -6 17961.0 3043.79   2
  -4   1  -7 1334.73 970.137   2
  -4   1  -7 2098.86 513.230   4
  -4   1  -7 1529.43 386.865  13
   4  -1  -7 2364.92 352.914   6
  -4   1  -8 114070. 4335.00   4
   4   1   8 96599.1 6951.81   1
  -4   1  -8 108140. 3831.60  13
  -4   1  -8 101167. 8178.01   2
   4   1   9 5172.61 1687.59   1
  -4   1  -9 5921.57 2079.16   2
  -4   1  -9 5780.34 847.029  13
  -4   1  -9 6697.40 1031.30   4
   4  -1  -9 6775.32 631.193   6
  -4   1 -10 51289.7 5939.30   2
  -4   1 -10 60342.8 3304.92   4
   4   1  10 53535.1 5409.74   1
  -4   1 -10 60032.2 2975.49  13
   4  -1 -10 45932.9 1894.44   6
  -4   1 -11 34209.6 2515.51   4
   4  -1 -11 28409.3 1388.08   6
  -4   1 -12 25412.0 2206.83   4
   4  -1 -12 28973.0 1338.80   6
  -4   1 -13 29662.7 2405.36   4
   4  -1 -13 43662.2 1470.11   6
   4  -1 -14 52493.5 1573.06   6
  -4   1 -14 36413.2 2480.81   4
   4  -1 -15 45558.6 1263.08   6
  -4  -2 -15 6393.67 807.730   4
  -4  -2 -14 1729.37 575.828   4
  -4  -2 -14 1986.81 316.056   6
  -4  -2 -13 21117.4 1879.35   4
  -4  -2 -13 25673.0 1397.40   6
  -4  -2 -12 1526.44 569.808   4
  -4  -2 -12 2335.92 456.755   6
  -4  -2 -11 27115.0 2025.04  13
  -4  -2 -11 32539.1 1730.61   6
  -4   2  10 101480. 7733.28   9
  -4  -2 -10 112044. 3967.61  13
   4  -2  10 82408.5 6289.34   8
   4   2 -10 73608.6 2100.88   6
  -4   2   9 2763.10 1324.51   9
   4  -2   9 1833.38 927.460   8
  -4   2   8 69668.7 6387.01   9
  -4  -2  -8 83751.1 3213.74  13
   4  -2   8 72178.4 5533.45   8
   4   2  -8 71048.4 2296.21  10
   4  -2   7 1578.86 933.635   8
  -4   2   7 1389.65 728.133   9
  -4  -2  -7 3435.74 635.666  13
   4   2  -7 2522.92 393.836  10
  -4   2   6 79592.5 6294.94   9
   4  -2   6 80277.4 5261.75   8
  -4  -2  -6 91593.7 3051.88  13
  -4   2   5 54801.3 5018.58   9
   4  -2   5 53992.7 4068.80   8
  -4   2   4 23966.2 3132.77   9
   4  -2   4 24413.9 2500.10   8
  -4   2   3 640.057 425.776   9
   4  -2   3 45.0406 260.778   8
  -4   2   2 137583. 7072.10   9
   4  -2   2 132729. 4863.81   8
  -4   2   1-5.03167 363.087   9
   4   2  -1-291.495 324.233   1
  -4   2   0 63.5087 405.412   9
   4   2   0-193.930 223.755   1
  -4   2   0 105.865 513.385   2
  -4   2  -1 469.178 469.957   9
  -4   2  -1 723.629 537.687   2
   4  -2  -1 345.094 352.355   3
   4   2   1 334.897 240.335   1
  -4   2  -2 160034. 6474.06   9
   4  -2  -2 135631. 5334.14   3
  -4   2  -2 141792. 7305.26   2
   4   2   2 140445. 6449.11   1
  -4   2  -3 264.915 360.553   9
  -4   2  -3 476.740 758.272   2
   4  -2  -3-77.2917 275.695   3
   4   2   3 191.979 325.503   1
  -4   2  -4 29820.0 2273.20   9
   4  -2  -4 28020.3 2331.30   3
   4   2   4 26668.4 3002.82   1
  -4   2  -4 26933.8 3441.23   2
  -4   2  -5 60062.5 3032.70   9
   4   2   5 65632.9 5099.52   1
  -4   2  -5 57421.8 5356.68   2
  -4   2  -6 103831. 3872.06   4
   4   2   6 85515.1 6261.61   1
  -4   2  -6 89262.3 3326.04  13
  -4   2  -6 84414.9 6934.84   2
  -4   2  -7 1249.40 988.391   2
  -4   2  -7 2858.86 623.529   4
   4   2   7 2671.89 1124.33   1
  -4   2  -7 2831.90 560.384  13
  -4   2  -7 2590.77 471.745  12
   4  -2  -7 2063.40 283.604   6
   4   2   7 3479.16 446.517   7
  -4   2  -8 89187.0 3885.58   4
  -4   2  -8 88044.9 3508.90  13
  -4   2  -8 70221.9 2671.83  12
   4   2   8 86349.4 6714.60   1
   4   2   8 76950.8 2506.86   7
  -4   2  -8 70429.3 6838.16   2
   4  -2  -8 71294.9 2385.38   6
  -4   2  -9 2014.28 1227.34   2
   4   2   9 2179.12 1322.49   1
  -4   2  -9 3695.18 843.205   4
   4  -2  -9 1898.84 309.207   6
  -4   2 -10 121549. 4914.56   4
   4  -2 -10 88748.7 2881.28   6
  -4   2 -11 29940.6 2380.25   4
   4  -2 -11 22705.9 1246.54   6
  -4   2 -12 1289.51 533.967   4
   4  -2 -12 7403.03 684.475   6
   4  -2 -13 30135.5 1206.53   6
  -4   2 -13 19201.2 1852.72   4
   4  -2 -14 34780.5 1175.84   6
   4  -2 -15 37697.2 1058.97   6
  -4  -3 -15 11464.2 964.749   4
  -4  -3 -15 11992.1 680.148   6
  -4  -3 -14 14946.2 1362.07   4
  -4  -3 -14 15414.4 944.836   6
  -4  -3 -13 7339.42 1075.01   4
  -4  -3 -13 7075.54 726.171   6
  -4  -3 -12 8762.74 804.892   6
  -4  -3 -12 5673.58 801.428  13
  -4  -3 -11 21446.2 1580.49  13
   4   3 -11 16490.0 1071.89  10
   4  -3  10 24919.2 3262.05   8
  -4  -3 -10 26471.3 1822.46  13
   4   3 -10 22478.3 1306.32  10
  -4   3   9 77576.2 6377.78   9
   4   3  -9 62254.2 2395.21  10
  -4  -3  -9 76408.3 3250.70  13
   4  -3   9 54036.4 4830.05   8
  -4   3   8 12911.5 2599.45   9
  -4  -3  -8 13835.1 1304.70  13
   4  -3   8 11542.5 2138.60   8
   4   3  -8 12143.2 922.084  10
  -4   3   7 18497.4 2966.38   9
   4  -3   7 22035.2 2829.20   8
  -4  -3  -7 27113.3 1771.75  13
   4   3  -7 23164.6 1303.43  10
  -4   3   6 60493.9 5261.66   9
  -4  -3  -6 69890.2 2942.41  13
   4  -3   6 59719.3 4548.36   8
   4   3  -6 62504.4 2345.17  10
  -4   3   5 58191.7 4989.27   9
  -4  -3  -5 58070.9 2585.61  13
   4  -3   5 55688.4 4125.29   8
  -4   3   4 7080.36 1579.28   9
   4  -3   4 7815.83 1416.59   8
  -4   3   3 12986.1 2135.80   9
   4  -3   3 8591.60 1268.76   8
  -4   3   2 49197.7 4060.54   9
  -4   3   1 32570.0 3163.65   9
   4   3  -1 31180.1 2787.52   1
  -4   3   0 86811.6 5131.28   9
   4   3   0 81080.4 4732.36   1
  -4   3   0 84934.5 4892.12   2
  -4   3  -1 34090.4 2985.46   9
   4   3   1 29491.9 2775.88   1
   4  -3  -1 29001.6 2303.57   3
  -4   3  -1 34651.2 3341.99   2
   4   3   2 55946.9 4113.67   1
  -4   3  -2 61333.5 3878.16   9
   4  -3  -2 47230.8 3046.35   3
  -4   3  -2 53371.3 4506.70   2
  -4   3  -3 15681.8 1856.08   9
   4  -3  -3 13576.5 1622.86   3
  -4   3  -3 14071.3 2433.15   2
   4   3   3 14621.7 2164.54   1
  -4   3  -4 10837.9 1449.07   9
  -4   3  -4 8537.49 1953.46   2
   4  -3  -4 7936.79 1273.22   3
   4   3   4 7802.15 1710.06   1
  -4   3  -5 62701.4 3465.72   9
  -4   3  -5 48555.7 5043.25   2
   4   3   5 53604.2 4822.50   1
  -4   3  -6 75294.6 3376.82   4
  -4   3  -6 73394.1 3000.15  13
  -4   3  -6 57392.1 2484.45  12
   4   3   6 67431.9 2380.96   7
   4   3   6 62708.7 5481.12   1
  -4   3  -6 56193.7 5736.24   2
  -4   3  -7 27468.7 2063.02   4
  -4   3  -7 22965.3 1413.45  12
   4   3   7 24229.0 1306.20   7
   4   3   7 26700.5 3678.49   1
  -4   3  -7 20744.0 3631.08   2
   4  -3  -7 20512.7 1026.14   6
   4  -3  -8 11125.5 745.221   6
  -4   3  -8 15545.2 1601.36   4
  -4   3  -8 12536.1 2807.82   2
   4   3   8 9324.23 2257.78   1
  -4   3  -8 12326.3 1000.05  12
   4   3   8 12902.2 923.581   7
   4  -3  -9 61420.3 2179.04   6
   4   3   9 67530.1 2368.44   7
  -4   3  -9 64363.7 2485.03  12
   4   3   9 71491.6 6369.19   1
  -4   3  -9 58638.1 6418.52   2
  -4   3 -10 28186.1 2293.92   4
   4  -3 -10 19838.4 1102.50   6
  -4   3 -11 21823.6 2014.53   4
   4  -3 -11 17526.3 1011.75   6
  -4   3 -12 8009.80 1192.56   4
   4  -3 -12 9879.81 716.096   6
   4  -3 -13 16316.6 815.710   6
   4  -3 -14 30086.3 1029.69   6
   4  -3 -15 26833.6 810.209   6
  -4  -4 -15 12609.4 675.051   6
  -4  -4 -14 7159.00 841.874   4
  -4  -4 -14 6806.34 588.124   6
  -4  -4 -13 5022.23 615.254   6
  -4  -4 -13 4321.96 799.586   4
  -4  -4 -12 8064.67 830.991  13
   4   4 -12 7242.07 689.394  10
  -4  -4 -11 5821.13 781.630  13
   4   4 -11 5476.64 628.140  10
  -4  -4 -10 16529.9 1384.01  13
   4   4 -10 13703.6 1047.98  10
  -4   4   9 13511.9 2436.48   9
  -4  -4  -9 18995.2 1538.09  13
   4  -4   9 15654.1 2471.77   8
   4   4  -9 16709.0 1176.99  10
  -4   4   8 2287.26 1015.78   9
  -4  -4  -8 1248.56 416.017  13
   4  -4   8 2226.05 1035.94   8
   4   4  -8 1602.16 389.499  10
  -4   4   7 6915.23 1723.86   9
  -4  -4  -7 6075.12 868.485  13
   4  -4   7 3952.83 1205.23   8
   4   4  -7 4846.99 636.111  10
  -4   4   6 103545. 6792.55   9
   4  -4   6 101968. 3403.11  11
  -4  -4  -6 110630. 4006.21  13
   4  -4   6 93259.9 5851.22   8
   4   4  -6 101419. 3371.42  10
  -4   4   5 6557.76 1552.43   9
  -4  -4  -5 6269.20 836.746  13
   4  -4   5 7000.98 1462.41   8
   4  -4   5 5570.34 673.796  11
   4   4  -5 6841.77 720.945  10
  -4   4   4 20222.7 2714.23   9
   4  -4   4 18541.3 2181.13   8
   4  -4   4 21261.4 1346.77  11
  -4  -4  -4 18941.5 1433.46  13
   4   4  -4 22833.5 1336.35  10
  -4   4   3 28011.7 3128.93   9
   4  -4   3 26321.0 2351.86   8
  -4  -4  -3 30984.0 1785.37  13
   4   4  -3 29789.6 1530.86  10
  -4   4   2 42922.0 3842.62   9
   4   4  -1 20682.1 2525.32   1
  -4   4   1 25471.4 2829.98   9
  -4   4   0 59560.9 4281.92   9
   4   4   0 58325.4 4412.60   1
  -4   4  -1 24200.6 2560.31   9
   4   4   1 20424.2 2609.73   1
   4  -4  -1 19626.2 1998.70   3
   4   4   2 36419.2 3592.85   1
   4  -4  -2 36128.6 2767.15   3
  -4   4  -3 32837.7 2831.13   9
   4   4   3 30270.8 3368.50   1
   4  -4  -3 25463.7 2384.30   3
  -4   4  -3 27599.8 1619.64  12
   4   4   3 28538.8 1383.77   7
  -4   4  -4 21374.0 2203.65   9
   4   4   4 19783.6 2865.91   1
   4  -4  -4 17230.1 2000.85   3
  -4   4  -4 19408.0 1333.71  12
   4   4   4 18289.9 1137.02   7
  -4   4  -4 25476.4 1823.83   4
   4   4   5 2776.49 1067.53   1
  -4   4  -5 6259.70 1971.49   2
  -4   4  -5 6193.72 1156.71   9
  -4  -4   5 5740.74 757.851  13
   4  -4  -5 6218.59 684.367  11
  -4   4  -5 5441.12 713.509  12
   4   4   5 6003.24 652.115   7
  -4   4  -6 118163. 5190.09   9
   4   4   6 104114. 7460.97   1
  -4   4  -6 97758.8 3510.15  12
   4   4   6 103346. 3347.14   7
  -4   4  -6 91483.7 7623.76   2
  -4   4  -6 118475. 4631.30   4
  -4   4  -7 4586.05 1515.24   2
  -4   4  -7 6840.51 1076.47   4
  -4   4  -7 5592.76 690.471  12
   4   4   7 5473.66 630.531   7
   4   4   7 4647.16 1724.11   1
  -4   4  -8 1669.11 1155.18   2
   4  -4  -8 584.205 103.795   6
  -4   4  -8 1129.51 309.268  12
   4   4   8 1495.05 347.210   7
  -4   4  -9 16942.8 1189.66  12
   4   4   9 17690.1 1127.06   7
   4  -4  -9 15366.5 890.235   6
  -4   4 -10 13797.3 1020.61  12
   4  -4 -10 13005.3 806.214   6
   4  -4 -11 5644.86 524.193   6
   4  -4 -12 11047.5 676.163   6
   4  -4 -13 16136.2 713.876   6
   4  -4 -14 19597.6 723.838   6
   4  -4 -15 20464.4 603.131   6
  -4  -5 -15 1062.50 164.351   6
  -4  -5 -14 3124.77 367.623   6
  -4  -5 -14 2911.83 472.066   4
  -4  -5 -13 13466.0 924.456   6
   4   5 -13 8504.30 673.886  10
  -4  -5 -12 11464.1 859.336   6
   4   5 -12 8369.43 764.721  10
  -4  -5 -11 400.767 161.869  13
   4   5 -11 408.215 236.941  10
  -4  -5 -10 9755.77 996.255  13
   4   5 -10 8862.62 864.255  10
  -4  -5  -9 39633.2 2213.57  13
   4   5  -9 36977.5 1904.98  10
  -4   5   8 7096.09 1638.12   9
  -4  -5  -8 6607.72 912.129  13
   4  -5   8 5185.46 1338.61   8
   4   5  -8 6680.49 770.027  10
  -4   5   7 1095.54 771.217   9
   4  -5   7 1147.83 469.096   8
  -4  -5  -7 328.945 295.269  13
   4   5  -7 599.752 254.796  10
  -4   5   6 9481.06 1964.18   9
  -4  -5  -6 10210.6 1119.59  13
   4  -5   6 8647.19 1698.57   8
   4  -5   6 11409.2 1032.05  11
   4   5  -6 11229.8 994.675  10
  -4   5   5 21135.1 2836.12   9
  -4  -5  -5 19974.3 1575.47  13
   4  -5   5 21523.5 1453.14  11
   4  -5   5 18805.5 2444.50   8
   4   5  -5 20830.9 1384.06  10
  -4   5   4 15982.6 2428.09   9
   4  -5   4 15691.8 2058.96   8
  -4  -5  -4 17314.2 1425.66  13
   4  -5   4 18208.3 1340.41  11
   4   5  -4 16806.3 1230.34  10
  -4   5   3 29387.7 3216.12   9
  -4  -5  -3 30198.6 1899.19  13
   4  -5   3 32367.5 1816.65  11
   4   5  -3 31783.5 1710.20  10
  -4   5   2 60102.9 4572.10   9
  -4  -5  -2 57593.0 2721.42  13
  -4  -5  -2 55925.3 3010.83   5
   4   5  -2 52725.8 1957.78   7
   4  -5   2 59943.0 2578.76  11
   4   5  -2 61822.0 2448.88  10
  -4   5   1 85497.8 5399.60   9
  -4  -5  -1 75962.0 3248.02  13
  -4  -5  -1 77485.2 3488.20   5
  -4   5   1 79760.0 2899.97  12
   4  -5   1 82923.5 3131.71  11
   4   5  -1 75503.4 2508.41   7
   4   5  -1 87828.8 3025.77  10
  -4   5   0 58161.7 4297.72   9
  -4  -5   0 51648.8 2583.97  13
  -4   5   0 54424.2 2312.50  12
   4  -5   0 43192.8 3329.89   3
   4  -5   0 52825.7 2378.20  11
   4   5   0 46958.1 1885.60   7
   4   5   0 55914.8 2289.84  10
   4   5   0 51698.4 4555.71   1
   4  -5  -1 72624.9 4333.14   3
  -4  -5   1 80911.2 3396.58  13
  -4   5  -1 77392.8 2981.57  12
   4  -5  -1 83603.2 3119.87  11
   4   5   1 75981.8 2582.09   7
   4   5   1 83799.7 5987.49   1
  -4   5  -2 59266.7 4144.77   9
   4   5   2 51941.5 4815.94   1
  -4  -5   2 58045.3 2833.32  13
   4  -5  -2 49050.3 3495.04   3
  -4   5  -2 56124.7 2482.28  12
   4  -5  -2 59323.3 2550.72  11
   4   5   2 56699.7 2155.45   7
  -4   5  -3 32773.4 2980.49   9
  -4  -5   3 30178.1 1989.19  13
   4   5   3 29129.9 3647.74   1
   4  -5  -3 27956.2 2640.49   3
  -4   5  -3 28731.7 1717.71  12
   4  -5  -3 31315.1 1770.71  11
   4   5   3 29916.2 1517.16   7
  -4   5  -4 19022.5 2218.78   9
   4  -5  -4 13538.4 1877.29   3
  -4  -5   4 16031.7 1417.96  13
   4   5   4 16511.3 2818.36   1
  -4   5  -4 16582.5 1280.84  12
   4   5   4 17245.9 1154.68   7
   4  -5  -4 17905.2 1325.91  11
  -4   5  -5 22489.5 2393.04   9
  -4  -5   5 19774.0 1594.30  13
   4   5   5 19295.7 3150.09   1
   4  -5  -5 21622.8 1450.42  11
   4   5   5 22009.2 1349.53   7
  -4   5  -5 21258.4 1451.91  12
  -4   5  -6 12009.4 2833.05   2
  -4   5  -6 10254.1 991.600  12
   4   5   6 11576.0 2484.52   1
   4   5   6 10745.0 942.938   7
  -4   5  -6 10185.9 1555.85   9
   4   5   7-172.850 368.000   1
  -4   5  -7 427.907 258.805  12
   4   5   7 473.524 196.846   7
  -4   5  -8 5589.91 706.996  12
   4   5   8 7068.24 744.454   7
  -4   5  -9 35860.2 1839.81  12
   4   5   9 36941.0 1771.68   7
  -4   5 -10 9484.73 851.074  12
   4   5  10 9617.27 803.894   7
   4  -5 -10 8670.79 573.426   6
   4  -5 -11 4332.49 395.610   6
   4  -5 -12 12620.7 612.339   6
   4  -5 -13 17962.1 631.820   6
   4  -5 -14 15698.3 463.762   6
  -4   5 -15 1281.08 224.823  10
  -4  -6 -14 15597.2 748.105   6
  -4  -6 -13 11624.1 952.458   4
  -4  -6 -13 12934.5 805.732   6
  -4  -6 -12 5019.00 529.995   6
   4   6 -12 3275.56 473.492  10
  -4  -6 -11 8386.77 708.932   6
   4   6 -11 6302.49 701.423  10
  -4  -6 -10 11304.6 953.818  13
   4   6 -10 11718.0 1007.57  10
  -4  -6  -9 12290.8 1120.34  13
   4   6  -9 13043.8 1104.98  10
  -4  -6  -8 18315.3 1466.67  13
   4   6  -8 18866.7 1376.28  10
  -4  -6  -7 11660.8 1215.39  13
   4   6  -7 13929.5 1177.52  10
  -4   6   6 10063.1 1908.91   9
  -4  -6  -6 9507.11 1109.48  13
   4  -6   6 8441.53 943.569  11
   4   6  -6 9834.59 1012.85  10
  -4   6   5 1010.98 673.563   9
  -4  -6  -5 339.057 314.633  13
   4  -6   5 623.762 239.019  11
   4   6  -5 307.521 200.635  10
  -4   6   4 6789.59 1554.46   9
  -4  -6  -4 5103.49 817.439  13
   4  -6   4 6053.30 823.181  11
   4   6  -4 6389.28 799.125  10
  -4   6   3 114188. 6751.85   9
  -4  -6  -3 112132. 4313.50  13
  -4  -6  -3 107268. 4845.43   5
   4  -6   3 114988. 4161.32  11
   4   6  -3 120542. 3980.26  10
  -4   6   2 75569.7 5275.94   9
  -4  -6  -2 66631.5 3194.97  13
  -4  -6  -2 70195.2 3593.35   5
  -4   6   2 72421.2 2688.44  12
   4  -6   2 74144.9 3170.02  11
   4   6  -2 73003.4 2473.47   7
   4   6  -2 79446.7 3005.54  10
  -4   6   1 21776.7 2704.12   9
  -4  -6  -1 21725.5 1708.28  13
  -4  -6  -1 19846.2 1722.93   5
  -4   6   1 20515.0 1334.85  12
   4  -6   1 19095.7 2363.13   3
   4  -6   1 20403.5 1548.48  11
   4   6  -1 19416.5 1158.37   7
   4   6  -1 22222.1 1462.50  10
  -4   6   0 86589.0 5438.63   9
  -4  -6   0 86417.2 3698.21  13
  -4  -6   0 75339.5 3543.02   5
  -4   6   0 82353.8 3069.82  12
   4  -6   0 77068.5 4800.73   3
   4  -6   0 86918.2 3429.99  11
   4   6   0 77741.7 2722.73   7
   4   6   0 87181.7 3159.55  10
  -4   6  -1 22192.9 2625.05   9
   4   6   1 18765.9 2964.59   1
   4  -6  -1 15647.0 2034.52   3
  -4  -6   1 19426.3 1683.56  13
  -4   6  -1 20314.8 1400.12  12
   4  -6  -1 20034.0 1511.09  11
   4   6   1 20207.0 1225.72   7
  -4   6  -2 72236.2 4789.30   9
  -4  -6   2 73059.0 3468.26  13
   4  -6  -2 60718.2 4189.73   3
  -4   6  -2 70704.7 2904.09  12
   4   6   2 68816.7 2593.20   7
   4  -6  -2 74885.9 3153.61  11
   4   6   2 71249.1 6098.01   1
  -4   6  -3 119724. 6210.66   9
  -4  -6   3 113762. 4519.28  13
   4  -6  -3 94978.3 5408.00   3
  -4   6  -3 108763. 3854.62  12
   4  -6  -3 111812. 4070.05  11
   4   6   3 110294. 7881.15   1
   4   6   3 106865. 3527.73   7
  -4   6  -4 5524.24 1230.86   9
  -4  -6   4 5339.71 911.691  13
  -4   6  -4 6318.48 808.371  12
   4  -6  -4 4940.39 1194.57   3
   4  -6  -4 6467.94 895.951  11
   4   6   4 5971.11 715.112   7
   4   6   4 7733.93 2087.54   1
  -4   6  -5 583.367 504.051   9
  -4  -6   5 321.061 296.955  13
  -4   6  -5 813.964 309.852  12
   4  -6  -5 361.944 262.416  11
   4   6   5-265.210 471.817   1
   4   6   5 470.853 213.219   7
  -4   6  -6 11186.6 1735.69   9
  -4  -6   6 8653.81 1121.03  13
  -4   6  -6 9543.37 987.920  12
   4  -6  -6 10192.1 1065.95  11
   4   6   6 9487.14 943.986   7
  -4  -6   7 12401.3 1296.71  13
  -4   6  -7 12336.5 1108.59  12
   4   6   7 13794.9 1118.11   7
  -4  -6   8 18373.5 1515.65  13
  -4   6  -8 18140.1 1326.90  12
   4   6   8 19328.8 1294.26   7
  -4  -6   9 13434.4 1244.00  13
  -4   6  -9 12775.7 1064.44  12
   4   6   9 12718.3 996.549   7
  -4   6 -10 12419.6 977.257  12
   4   6  10 11548.0 882.100   7
  -4   6 -11 7157.48 679.080  12
  -4   6 -14 14623.8 835.464  10
  -4  -7 -13 15096.4 735.759   6
   4   7 -13 10802.0 629.866  10
  -4  -7 -12-38.0192 122.670   6
   4   7 -12 495.508 195.527  10
  -4  -7 -11 713.465 204.558   6
   4   7 -11 627.414 259.381  10
   4   7 -10 11530.6 969.501  10
  -4  -7  -9 17985.8 1194.91  13
   4   7  -9 18373.2 1313.70  10
  -4  -7  -8 333.724 197.722  13
   4   7  -8 576.042 314.518  10
  -4  -7  -7 1300.33 431.828  13
   4   7  -7 1102.17 398.833  10
  -4  -7  -6 44028.8 2456.50  13
   4  -7   6 42677.0 2352.82  11
   4   7  -6 44208.9 2280.79  10
  -4  -7  -5 18090.8 1545.10  13
   4  -7   5 18007.2 1527.03  11
   4   7  -5 20617.5 1500.54  10
  -4  -7  -4 24622.3 1842.90  13
   4  -7   4 23450.7 1792.20  11
   4   7  -4 25928.6 1691.09  10
  -4   7   3 41685.0 3829.82   9
  -4  -7  -3 38377.7 2386.68  13
  -4  -7  -3 37337.6 2758.27   5
   4  -7   3 43632.2 3842.98   3
   4  -7   3 40411.4 2413.02  11
   4   7  -3 42030.6 2190.35  10
  -4   7   2 63660.0 4767.03   9
  -4  -7  -2 58245.5 3054.97  13
  -4  -7  -2 54833.8 3313.66   5
   4  -7   2 59719.9 4477.94   3
   4  -7   2 62487.0 3091.74  11
   4   7  -2 62371.4 2307.96   7
  -4   7   2 62104.8 2460.88  12
   4   7  -2 65368.0 2810.04  10
  -4   7   1 11812.3 2006.85   9
  -4   7   1 12649.3 1052.17  12
   4  -7   1 9366.11 1716.29   3
  -4  -7  -1 10703.0 1241.13  13
   4  -7   1 11055.9 1230.44  11
   4   7  -1 11387.6 907.207   7
  -4  -7  -1 11044.5 1375.20   5
   4   7  -1 11726.6 1096.76  10
  -4   7   0 135411. 7104.20   9
  -4  -7   0 137894. 5182.45  13
  -4  -7   0 125479. 5009.69   5
   4  -7   0 126671. 6603.54   3
  -4   7   0 136923. 4338.02  12
   4  -7   0 135871. 4924.97  11
   4   7   0 132895. 4023.32   7
   4   7   0 137723. 4404.73  10
  -4   7  -1 12217.7 1972.94   9
   4  -7  -1 11715.6 1284.93  11
  -4  -7   1 12737.0 1409.20  13
  -4   7  -1 11463.4 1070.21  12
   4  -7  -1 8725.04 1609.56   3
   4   7   1 11898.3 971.042   7
  -4   7  -2 67503.4 4684.12   9
  -4  -7   2 60627.9 3280.06  13
   4  -7  -2 53934.5 4073.30   3
  -4   7  -2 59668.0 2670.33  12
   4  -7  -2 60149.5 3012.93  11
   4   7   2 56634.2 2395.97   7
  -4   7  -3 42600.1 3634.42   9
   4  -7  -3 34060.7 3184.64   3
  -4  -7   3 42354.8 2690.57  13
  -4   7  -3 39821.1 2142.97  12
   4  -7  -3 40486.7 2414.26  11
   4   7   3 36657.4 1910.16   7
  -4  -7   4 23979.3 1991.58  13
  -4   7  -4 23756.6 1644.09  12
   4  -7  -4 24943.2 1858.64  11
   4   7   4 23531.6 1513.49   7
  -4   7  -4 26533.0 2786.96   9
  -4  -7   5 19306.0 1755.57  13
  -4   7  -5 18097.0 1414.72  12
   4  -7  -5 18958.9 1605.44  11
   4   7   5 18093.5 1334.10   7
  -4  -7   6 41660.7 2609.67  13
  -4   7  -6 41926.4 2217.64  12
   4  -7  -6 45724.8 2478.96  11
   4  -7  -6 44835.4 2373.67   5
   4   7   6 46331.9 2226.10   7
  -4  -7   7 908.601 357.526  13
  -4   7  -7 1088.87 358.767  12
   4   7   7 886.340 298.637   7
  -4  -7   8 348.336 316.668  13
  -4   7  -8 436.001 253.555  12
   4   7   8 625.811 297.843   7
  -4  -7   9 18498.7 1464.12  13
  -4   7  -9 19661.5 1322.05  12
   4   7   9 20527.1 1252.22   7
  -4  -7  10 11144.3 1007.64  13
  -4   7 -10 12821.7 971.282  12
   4   7  10 13606.4 912.418   7
  -4   7 -11 463.057 205.167  12
   4   7  11 456.163 147.562   7
  -4   7 -12 501.832 221.431  10
  -4   7 -13 13202.8 774.532  10
  -4  -8 -12 31241.4 1060.66   6
   4   8 -12 22876.1 1016.57  10
  -4  -8 -11 3908.68 413.594   6
   4   8 -11 3135.80 414.053  10
  -4  -8 -10 3451.12 394.239   6
   4   8 -10 2153.08 403.187  10
   4   8  -9 9150.29 847.822  10
  -4  -8  -8 1318.61 307.451  13
   4   8  -8 1612.75 391.985  10
  -4  -8  -7 13189.3 1092.45  13
   4   8  -7 12970.7 1137.36  10
   4  -8   6 4239.80 733.119  11
  -4  -8  -6 4926.39 754.283  13
   4   8  -6 5096.74 742.376  10
  -4  -8  -5 620.052 264.544  13
   4  -8   5 403.234 291.448  11
   4   8  -5 370.349 227.840  10
  -4  -8  -4 323.287 258.092  13
   4  -8   4 436.519 296.046  11
   4   8  -4 458.333 320.574  10
  -4  -8  -3 28823.2 2039.43  13
   4  -8   3 29753.5 2136.41  11
   4   8  -3 32810.0 1922.18  10
  -4  -8  -2 19017.3 1660.38  13
   4  -8   2 18859.2 1692.26  11
   4   8  -2 21503.9 1210.90   7
   4   8  -2 20169.2 1477.17  10
  -4  -8  -1 6746.83 1000.32  13
  -4   8   1 6924.89 757.765  12
   4  -8   1 7669.78 1078.02  11
   4   8  -1 8174.25 774.431   7
   4   8  -1 7658.89 865.703  10
  -4  -8   0 6952.71 1094.22  13
  -4   8   0 6114.13 750.257  12
   4   8   0 5297.16 629.997   7
   4  -8   0 5289.32 891.299  11
  -4  -8   1 7626.88 1153.09  13
  -4   8  -1 8039.67 884.738  12
   4   8   1 8039.24 817.902   7
   4  -8  -1 6677.44 1022.97  11
  -4  -8   2 18825.4 1797.19  13
  -4   8  -2 20498.2 1467.86  12
   4  -8  -2 19138.7 1708.66  11
   4   8   2 19968.8 1345.06   7
  -4  -8   3 31314.2 2335.92  13
  -4   8  -3 30968.8 1849.18  12
   4  -8  -3 28557.4 2107.52  11
   4   8   3 27900.6 1655.25   7
  -4  -8   4-2.65801 345.932  13
  -4   8  -4 374.993 307.629  12
   4  -8  -4 24.2381 240.490  11
   4   8   4 103.469 181.377   7
  -4  -8   5 649.900 483.693  13
  -4   8  -5 385.565 261.325  12
   4  -8  -5 351.392 282.383  11
   4   8   5 342.235 243.165   7
   4  -8  -5 626.849 316.226   5
  -4  -8   6 5892.09 959.471  13
  -4   8  -6 4319.46 668.965  12
   4   8   6 5537.26 764.032   7
   4  -8  -6 4222.61 704.141   5
  -4  -8   7 13004.9 1336.49  13
  -4   8  -7 14072.9 1150.10  12
   4  -8  -7 13106.3 1084.47   5
   4   8   7 13826.7 1088.39   7
  -4  -8   8 1494.87 418.245  13
  -4   8  -8 1685.88 384.308  12
   4   8   8 1524.17 351.610   7
  -4  -8   9 9598.92 964.478  13
  -4   8  -9 10221.4 866.517  12
   4   8   9 10326.9 801.703   7
  -4  -8  10 2076.49 391.259  13
  -4   8 -10 3056.74 433.207  12
   4   8  10 2316.75 332.622   7
  -4   8 -10 2368.47 378.503  10
  -4   8 -11 2683.86 314.494  12
  -4   8 -11 3108.82 378.926  10
  -4   8 -12 25361.4 997.705  10
  -4  -9 -10 3520.77 334.155   6
   4   9 -10 2625.71 356.642  10
  -4  -9  -9 8836.10 588.684   6
   4   9  -9 7255.81 676.864  10
  -4  -9  -8 10282.5 679.093   6
   4   9  -8 8370.43 804.772  10
   4   9  -7 9214.08 867.165  10
  -4  -9  -6 5659.27 666.871  13
   4   9  -6 7130.65 791.690  10
  -4  -9  -5 36615.9 1974.09  13
   4   9  -5 37452.4 1958.13  10
  -4  -9  -4 6062.02 810.482  13
   4   9  -4 5467.58 697.248  10
  -4  -9  -3-322.268 292.256  13
   4  -9   3 137.768 227.310  11
   4   9  -3 21.3520 194.629  10
  -4  -9  -2 6119.57 880.578  13
   4  -9   2 5208.51 867.845  11
  -4   9   1 7768.49 773.693  12
  -4  -9  -1 6461.78 928.112  13
   4   9  -1 6247.41 622.397   7
   4  -9   1 6040.50 940.693  11
  -4  -9   0 2551.04 622.769  13
  -4   9   0 2820.20 496.386  12
   4  -9   0 2459.27 633.875  11
   4   9   0 2700.24 438.421   7
  -4  -9   1 6529.00 977.746  13
  -4   9  -1 5900.74 714.334  12
   4   9   1 5557.33 654.314   7
   4  -9  -1 6495.44 987.351  11
  -4  -9   2 5723.64 949.411  13
   4  -9  -2 5299.49 852.954  11
   4   9   2 7414.85 790.482   7
  -4  -9   3-370.312 394.422  13
  -4   9  -3 117.555 176.581  12
   4   9   3 248.311 219.558   7
   4  -9  -3 263.710 325.732   5
  -4  -9   4 6689.73 991.662  13
  -4   9  -4 6343.26 793.406  12
   4  -9  -4 7066.89 963.531   5
   4   9   4 6922.15 761.555   7
  -4  -9   5 36322.2 2328.11  13
  -4   9  -5 37155.8 1944.28  12
   4  -9  -5 37923.6 2165.70   5
   4   9   5 38169.2 1871.68   7
  -4  -9   6 5922.47 877.174  13
  -4   9  -6 6722.91 759.196  12
   4  -9  -6 6353.77 781.516   5
   4   9   6 6643.77 715.883   7
   4  -9  -7 7921.88 743.887   5
  -4  -9   7 8473.16 969.829  13
  -4   9  -7 8409.37 814.175  12
   4   9   7 8394.28 759.397   7
  -4  -9   8 7740.96 850.356  13
  -4   9  -8 8731.49 758.067  12
   4   9   8 8231.32 697.202   7
  -4  -9   9 5905.72 622.360  13
  -4   9  -9 7501.68 623.417  12
   4   9   9 7708.35 592.311   7
  -4   9  -9 6381.29 458.552  10
  -4   9 -10 2751.89 307.153  12
  -4 -10  -6 1062.66 172.805   6
   4 -10   6 804.625 212.466   5
  -4 -10  -5 1684.58 323.837  13
   4 -10   5 1258.75 305.598   5
  -4 -10  -4 5101.12 597.899  13
  -4 -10  -3 12443.6 1053.38  13
  -4 -10  -2 9363.11 965.670  13
  -4 -10  -1 43383.5 2239.32  13
  -4 -10   0 5392.53 782.010  13
  -4  10   0 5479.63 573.801  12
   4  10   0 5007.42 510.704   7
   4 -10   0 4953.53 770.309   5
  -4 -10   1 43626.0 2369.42  13
  -4  10  -1 50482.1 2002.54  12
   4  10   1 44179.5 1799.36   7
   4 -10  -1 45956.5 2453.31   5
  -4 -10   2 9442.16 1052.14  13
  -4  10  -2 9317.42 820.564  12
   4 -10  -2 9750.22 1080.20   5
   4  10   2 8768.21 749.770   7
  -4  10  -3 12502.2 960.206  12
  -4 -10   3 10910.7 1140.96  13
   4 -10  -3 12658.2 1194.33   5
   4  10   3 12010.2 891.472   7
  -4 -10   4 5606.94 819.197  13
  -4  10  -4 5896.56 646.594  12
   4 -10  -4 6799.94 829.577   5
   4  10   4 5614.92 587.449   7
  -4 -10   5 1401.11 438.672  13
  -4  10  -5 1426.69 341.568  12
   4 -10  -5 1135.56 356.472   5
   4  10   5 1057.50 263.342   7
  -4 -10   6 945.567 339.810  13
  -4  10  -6 1061.54 261.811  12
   4 -10  -6 793.896 244.460   5
   4  10   6 1109.61 257.244   7
  -4 -10   7 1860.54 372.045  13
  -4  10  -7 2213.93 323.440  12
   4  10   7 2696.35 355.812   7
  -4 -10   8 10192.7 734.516  13
  -4  10  -8 10941.3 672.650  12
   4  10   8 11458.2 656.243   7
   4 -11   3 13013.8 879.764   5
  -4 -11  -2 15398.0 906.576  13
   4 -11   2 15155.4 1021.54   5
  -4 -11  -1 157.047 132.863  13
   4 -11   1 107.954 140.948   5
  -4 -11   0 22675.9 1270.54  13
   4 -11   0 22706.5 1367.06   5
  -4 -11   1 36.3824 149.457  13
   4  11   1 210.422 95.9144   7
   4 -11  -1 204.282 168.806   5
  -4  11  -2 17220.6 841.503  12
  -4 -11   2 16685.2 1111.44  13
   4 -11  -2 16394.1 1135.39   5
   4  11   2 17696.6 842.914   7
  -4 -11   3 14469.4 1020.42  13
  -4  11  -3 15617.0 806.094  12
   4 -11  -3 13980.1 1006.01   5
   4  11   3 15142.9 791.862   7
  -4 -11   4 3954.03 492.770  13
  -4  11  -4 4267.00 401.548  12
   4 -11  -4 4018.47 494.975   5
   4  11   4 4055.79 386.827   7
  -4 -11   5 5805.58 577.809  13
  -4  11  -5 5734.44 443.862  12
   4  11   5 6239.67 456.098   7
  -5   0   0 127.186 396.177   9
   5   0   0 32.7120 127.154   3
  -5   0  -1-24.9872 656.535   9
  -5   0   1 567.411 525.417   9
   5   0  -1-189.237 233.942   3
  -5   0  -2 3607.65 986.258   9
  -5   0   2 3838.61 1256.65   9
   5   0   2 3097.49 856.358   1
   5   0   3 86410.2 5049.30   1
  -5   0  -4 6005.50 716.399  13
  -5   0  -4 8163.28 1964.22   2
   5   0   4 6791.24 647.008   7
  -5   0  -5 2763.60 509.090  13
   5   0   5 3352.09 448.960   7
  -5   0  -6 54429.1 5706.85   2
  -5   0  -6 51878.7 2471.62  13
   5   0   6 44290.9 4158.03   8
   5   0   6 54845.5 2072.61   7
  -5   0  -7 75870.0 6878.40   2
   5   0   7 53831.5 4861.65   8
  -5   0  -7 68089.7 2914.58  13
   5   0   7 67746.6 2257.65   7
   5   0  -7 50444.4 1536.99   6
   5   0   8 105904. 7054.29   8
  -5   0  -8 119986. 4057.23  13
  -5   0  -9 11192.2 1425.32   4
  -5   0   9 10209.1 2805.65   9
   5   0   9 12088.3 2461.69   8
  -5   0  -9 9164.74 1202.31  13
  -5   0 -10 9924.03 1397.63   4
  -5   0 -10 8470.77 1216.25  13
  -5   0 -11 16857.4 1917.24   4
  -5   0 -11 16501.8 1732.32  13
  -5   0 -12 2.72733 374.242   4
  -5   0 -13 4004.27 851.338   4
  -5   0 -14 12005.2 1242.86   4
  -5   0 -15 46455.7 2140.90   4
  -5  -1 -15 5119.70 670.603   4
  -5  -1 -14 6245.36 864.873   4
  -5  -1 -13 16983.0 1625.29   4
  -5  -1 -12 24062.1 2014.10   4
  -5  -1 -11 25445.0 2139.51   4
  -5  -1 -11 27049.9 2006.68  13
  -5  -1 -10 48895.4 2727.42  13
  -5   1   9 16399.6 3408.20   9
   5  -1   9 13991.6 2440.01   8
  -5  -1  -9 15777.0 1466.57  13
   5  -1   8 31502.0 3639.64   8
  -5   1   8 42214.7 5524.60   9
  -5  -1  -8 43057.5 2383.51  13
  -5   1   7 19427.8 3583.53   9
  -5  -1  -7 21009.9 1578.08  13
   5  -1   7 14985.5 2415.07   8
  -5   1   6 42818.5 5143.76   9
  -5  -1  -6 39805.9 2164.96  13
   5  -1   6 40786.7 1718.63   7
  -5   1   5 30397.2 4158.89   9
  -5  -1  -5 32288.5 1852.69  13
   5  -1   5 33861.8 1538.94   7
  -5   1   4 29449.0 3900.66   9
   5  -1   4 31022.0 1465.32   7
  -5  -1  -4 29840.7 1718.17  13
  -5   1   3 2671.71 1213.10   9
  -5   1   2 26080.1 3295.22   9
  -5   1   1 46175.1 4130.53   9
  -5  -1  -1 41106.6 3507.17   9
  -5   1   0 330.739 281.247   9
  -5  -1   0 343.391 624.007   9
   5  -1   0 162.487 255.888   3
  -5   1  -1 45987.9 3723.58   9
   5  -1  -1 43562.0 2716.93   3
   5   1   1 41602.8 2971.04   1
  -5   1  -2 25940.8 2951.37   2
  -5   1  -2 29532.8 2735.95   9
   5  -1  -2 26665.2 2084.28   3
   5   1   2 25996.3 2545.53   1
  -5   1  -3 3015.12 813.511   9
  -5   1  -3 2748.21 1089.57   2
   5   1   3 1784.17 755.600   1
   5  -1  -3 2160.54 613.074   3
  -5   1  -4 28739.2 1606.06  13
   5   1   4 33460.0 1555.25   7
   5   1   4 29701.5 3186.06   1
  -5   1  -4 31751.0 3827.33   2
  -5   1  -5 36930.7 2171.16   4
  -5   1  -5 32841.2 1814.83  13
   5  -1  -5 31699.9 1505.71   7
   5   1   5 34576.1 1616.34   7
   5   1   5 32143.7 3554.00   1
  -5   1  -5 34727.7 4250.81   2
  -5   1  -6 44908.9 5111.11   2
  -5   1  -6 48327.5 2578.37   4
  -5   1  -6 42127.4 2140.09  13
   5   1   6 37973.9 4104.15   1
   5   1   6 43206.4 1798.03   7
  -5   1  -7 22419.6 1831.82   4
  -5   1  -7 19599.5 1553.47  13
  -5   1  -7 19738.9 3418.59   2
   5   1   7 19285.3 3034.44   1
   5   1   7 20584.4 1242.55   7
   5  -1  -7 28765.6 914.409   6
  -5   1  -8 43026.2 5271.11   2
  -5   1  -8 45696.4 2781.13   4
  -5   1  -8 44432.4 2459.82  13
  -5   1  -8 42114.1 2093.29  12
   5   1   8 43350.0 1813.81   7
   5   1   8 37531.0 4357.92   1
   5  -1  -8 40976.0 1246.64   6
  -5   1  -9 17826.4 1852.34   4
  -5   1  -9 16277.4 1594.25  13
   5   1   9 13266.7 2675.60   8
  -5   1 -10 52966.5 3175.86   4
  -5   1 -10 52650.0 2923.44  13
   5  -1 -10 52852.1 1493.00   6
  -5   1 -11 25462.9 2259.35   4
   5  -1 -11 43454.3 1356.14   6
  -5   1 -12 25280.4 2283.94   4
   5  -1 -12 56251.9 1547.16   6
  -5   1 -13 13752.6 1459.95   4
  -5   1 -14 7056.40 906.895   4
  -5  -2 -15 16853.4 1121.80   4
  -5  -2 -14 27800.1 1811.02   4
  -5  -2 -13 571.295 499.925   4
  -5  -2 -12 9636.59 1228.50   4
  -5  -2 -12 10057.0 783.461   6
  -5  -2 -12 8663.51 1035.69  13
  -5  -2 -11 61641.8 2227.36   6
  -5  -2 -11 48090.4 2691.66  13
  -5  -2 -10 7964.66 1055.15  13
  -5  -2  -9 23913.2 1818.78  13
  -5   2   8 3771.20 1464.44   9
  -5  -2  -8 3710.21 672.563  13
   5   2  -8 3359.69 491.770  10
  -5   2   7 22206.4 3669.48   9
  -5  -2  -7 22926.7 1667.10  13
   5   2  -7 20579.7 1252.37  10
  -5   2   6 1558.84 932.928   9
  -5  -2  -6 1315.30 427.223  13
   5  -2   6 1887.64 345.948   7
   5   2  -6 1565.72 324.520  10
  -5   2   5 691.777 752.363   9
  -5  -2  -5 913.181 352.148  13
   5  -2   5 1364.47 306.053   7
   5   2  -5 925.628 261.356  10
  -5   2   4 14718.0 2605.19   9
   5  -2   4 17808.2 1095.48   7
   5   2  -4 17435.0 1144.87  10
  -5  -2  -4 17794.1 1340.97  13
  -5   2   3 9578.24 1975.36   9
  -5  -2  -3 10511.9 991.600  13
   5  -2   3 10894.0 840.865   7
   5   2  -3 10395.8 864.472  10
  -5   2   2 47000.6 4336.21   9
   5  -2   2 43725.4 1853.17   7
  -5   2   1 20194.6 2740.60   9
  -5   2   0 39370.2 3613.42   9
  -5   2  -1 26665.3 2793.08   9
   5   2   1 20865.8 2225.85   1
   5  -2  -1 24125.7 2132.00   3
  -5   2  -2 47451.6 3632.78   9
   5  -2  -2 42806.6 2900.64   3
   5   2   2 46787.7 1853.61   7
  -5   2  -2 43462.9 3989.45   2
   5   2   2 38079.3 3311.76   1
  -5   2  -3 12131.4 1688.06   9
   5  -2  -3 8809.33 1316.24   3
   5  -2  -3 11776.5 927.773   7
   5   2   3 10204.9 816.384   7
  -5   2  -3 11149.9 2152.55   2
   5   2   3 8267.13 1664.24   1
  -5   2  -4 20427.1 1574.08   4
  -5   2  -4 19305.7 1312.31  13
   5  -2  -4 18142.8 1174.01   7
   5   2   4 17208.1 1099.64   7
   5   2   4 18309.3 2592.31   1
  -5   2  -4 16977.0 2874.13   2
   5   2   5 1533.47 803.604   1
  -5   2  -5 1724.53 475.951   4
  -5   2  -5 847.917 241.955  13
  -5   2  -5 652.971 861.594   2
   5   2   5 1442.76 328.698   7
  -5   2  -6 2071.19 589.385   4
  -5   2  -6 3612.80 1383.14   2
  -5   2  -6 1986.27 536.340  13
   5   2   6 1325.83 886.794   1
  -5   2  -6 2217.76 474.232  12
   5   2   6 2298.71 438.037   7
  -5   2  -7 23858.1 1964.37   4
  -5   2  -7 21866.1 1670.25  13
  -5   2  -7 16806.5 3223.53   2
  -5   2  -7 20024.4 1478.92  12
   5   2   7 22797.7 1329.29   7
   5   2   7 22630.6 3379.05   1
   5  -2  -7 28515.1 890.890   6
  -5   2  -8 4267.06 890.488   4
  -5   2  -8 5384.00 1886.40   2
  -5   2  -8 3528.08 741.664  13
   5   2   8 4520.78 1512.71   1
   5   2   8 3933.09 556.211   7
  -5   2  -8 3330.99 600.362  12
  -5   2  -9 22073.3 1430.06  12
   5   2   9 23692.4 1327.28   7
  -5   2 -10 8403.28 1384.44   4
   5  -2 -10 34697.8 1081.91   6
   5  -2 -11 58144.6 1536.04   6
  -5   2 -11 49076.1 3144.93   4
   5  -2 -12 50093.7 1252.66   6
  -5   2 -12 7898.03 1430.57   4
  -5   2 -13 588.213 670.102   4
   5  -2 -13 38571.2 1025.78   6
  -5  -3 -14 567.079 288.404   4
  -5  -3 -14 341.787 112.327   6
  -5  -3 -13 8329.97 1053.09   4
  -5  -3 -13 9927.73 714.289   6
  -5  -3 -12 1590.00 574.599   4
  -5  -3 -12 1845.61 493.424  13
  -5  -3 -12 2453.68 397.401   6
  -5  -3 -11 392.910 291.511  13
  -5  -3 -10 2888.64 605.337  13
   5   3 -10 2477.19 414.866  10
  -5  -3  -9 1541.50 467.528  13
   5   3  -9 2448.92 420.222  10
  -5  -3  -8 33058.9 2121.09  13
   5   3  -8 30232.4 1602.51  10
  -5   3   7 21245.9 3373.54   9
  -5  -3  -7 20334.0 1601.14  13
   5   3  -7 16373.0 1169.34  10
  -5   3   6 37961.9 4485.44   9
  -5  -3  -6 40337.1 2263.26  13
   5  -3   6 39185.7 1967.11  11
   5   3  -6 38736.5 1889.35  10
  -5   3   5 4865.25 1638.85   9
  -5  -3  -5 4037.97 689.912  13
   5  -3   5 4155.38 527.137   7
   5  -3   5 4253.06 623.085  11
   5   3  -5 3736.19 545.861  10
  -5   3   4 16744.0 2680.64   9
  -5  -3  -4 16056.4 1325.99  13
   5  -3   4 16101.9 1070.94   7
   5  -3   4 16543.4 1229.25  11
   5   3  -4 16098.3 1179.36  10
  -5   3   3 44585.8 4299.78   9
  -5  -3  -3 44628.8 2262.52  13
   5  -3   3 43760.7 1898.73   7
   5   3  -3 41339.1 1659.83   7
   5  -3   3 44809.1 2119.02  11
   5   3  -3 44903.9 2046.26  10
  -5   3   2 31283.6 3499.37   9
  -5  -3  -2 33367.9 1894.17  13
   5  -3   2 32900.7 1619.42   7
   5   3  -2 31980.1 1435.14   7
   5   3  -2 31220.6 1657.22  10
  -5   3   1 3719.11 1201.77   9
  -5  -3  -1 4761.52 688.686  13
   5  -3   1 4656.45 593.017   7
   5   3  -1 4239.31 487.959   7
  -5   3   0 15794.9 2310.54   9
  -5  -3   0 15309.2 1204.86  13
   5  -3   0 15540.6 1104.05   7
   5  -3   0 12729.0 1650.08   3
   5   3   0 13774.4 912.691   7
  -5   3  -1 4965.37 1188.78   9
  -5  -3   1 4062.16 598.854  13
   5   3   1 2459.77 915.401   1
   5  -3  -1 4221.68 574.492   7
   5   3   1 4566.95 521.702   7
   5  -3  -1 3330.27 810.168   3
   5  -3  -1 4974.21 657.994  11
  -5   3  -2 35149.6 3180.78   9
   5   3   2 25686.9 2847.98   1
  -5  -3   2 32465.4 1809.12  13
   5  -3  -2 36377.0 1774.81   7
   5  -3  -2 27351.7 2427.47   3
   5   3   2 31280.7 1499.13   7
   5  -3  -2 33557.3 1806.17  11
  -5   3  -3 50983.3 3721.12   9
   5   3   3 40782.1 3871.01   1
  -5   3  -3 49473.1 2210.61  13
   5  -3  -3 39954.1 3025.66   3
   5   3   3 43780.0 1864.91   7
   5  -3  -3 46775.2 2190.16  11
  -5   3  -3 37363.8 4071.17   2
  -5   3  -4 16414.1 1943.76   9
  -5   3  -4 12560.2 2452.48   2
  -5   3  -4 18917.0 1370.99  13
   5  -3  -4 15745.7 1897.80   3
   5   3   4 16199.9 1092.17   7
   5  -3  -4 18629.1 1295.84  11
  -5   3  -4 22268.5 1735.78   4
   5   3   4 15720.3 2528.82   1
  -5   3  -5 5717.67 948.729   4
  -5   3  -5 4056.97 654.307  13
  -5   3  -5 4069.03 1474.60   2
  -5   3  -5 3901.81 652.223  12
   5   3   5 4678.93 589.592   7
   5  -3  -5 3815.91 570.510  11
   5   3   5 3763.73 1318.67   1
  -5   3  -6 49643.1 2868.28   4
  -5   3  -6 37717.3 2098.50  12
   5   3   6 40813.7 1873.62   7
  -5   3  -6 35850.8 4644.35   2
   5   3   6 42504.3 4649.08   1
  -5   3  -7 18458.0 3354.73   2
  -5   3  -7 20471.3 1487.45  12
   5   3   7 18363.0 1235.34   7
   5   3   7 19298.9 3186.80   1
   5  -3  -7 25064.7 780.828   6
  -5   3  -7 22806.0 1972.64   4
  -5   3  -8 33598.1 1849.01  12
   5   3   8 32858.0 1637.74   7
   5  -3  -8 31894.6 1009.12   6
  -5   3  -8 36194.2 2541.98   4
  -5   3  -9 2428.74 810.707   4
   5   3   9 2295.23 435.743   7
  -5   3 -10 2163.82 860.746   4
   5  -3 -10 31078.7 938.969   6
  -5   3 -11 1575.17 813.964   4
   5  -3 -11 30077.8 904.596   6
   5  -3 -12 28407.3 903.810   6
  -5  -4 -14 7614.95 752.917   4
  -5  -4 -14 7627.50 467.662   6
  -5  -4 -13 190.667 148.480   6
  -5  -4 -13 69.1675 252.138   4
  -5  -4 -12 1102.50 256.077   6
  -5  -4 -12 817.386 272.815  13
  -5  -4 -11 4068.39 635.477  13
   5   4 -11 3771.72 494.750  10
  -5  -4 -10 12940.1 1242.82  13
   5   4 -10 10142.7 877.837  10
  -5  -4  -9 28749.6 1917.26  13
   5   4  -9 24505.2 1457.29  10
  -5  -4  -8 5376.50 857.810  13
   5   4  -8 4634.47 624.662  10
  -5   4   7 10630.1 2224.20   9
  -5  -4  -7 10459.5 1169.57  13
   5   4  -7 10355.8 959.109  10
  -5   4   6 10185.6 2165.37   9
  -5  -4  -6 8811.94 1063.41  13
   5  -4   6 8574.28 886.468  11
   5   4  -6 8499.28 886.502  10
  -5   4   5 8099.08 1883.02   9
  -5  -4  -5 8651.77 1029.55  13
   5  -4   5 8518.80 900.434  11
   5   4  -5 7900.87 841.861  10
  -5   4   4 37847.1 3975.33   9
  -5  -4  -4 36870.4 2151.38  13
   5  -4   4 34936.2 1914.65  11
   5   4  -4 33948.8 1864.54  10
  -5   4   3 25387.9 3240.77   9
  -5  -4  -3 25126.4 1741.76  13
  -5   4   3 27915.7 1625.01  12
   5   4  -3 26138.4 1262.46   7
   5  -4   3 25694.2 1617.91  11
   5   4  -3 28293.0 1656.30  10
  -5   4   2 42208.1 4001.64   9
  -5  -4  -2 43665.7 2314.51  13
  -5   4   2 34983.7 1930.88  12
   5   4  -2 41152.2 1688.25   7
   5  -4   2 39824.2 2058.62  11
   5   4  -2 42790.8 2066.22  10
  -5   4   1 3377.29 1164.04   9
  -5  -4  -1 5006.91 746.674  13
  -5   4   1 4306.46 642.764  12
   5   4  -1 4996.00 544.467   7
   5  -4   1 4907.48 690.401  11
  -5   4   0 109917. 6317.71   9
  -5  -4   0 101485. 3816.55  13
  -5   4   0 92519.4 3499.18  12
   5  -4   0 84176.0 4779.60   3
   5   4   0 99938.8 3061.53   7
   5  -4   0 102790. 3596.62  11
  -5   4  -1 4700.05 1202.47   9
  -5  -4   1 5458.65 797.748  13
  -5   4  -1 4972.17 724.316  12
   5   4   1 5125.48 568.332   7
   5  -4  -1 4325.30 975.335   3
   5  -4  -1 5395.91 730.340  11
   5   4   1 3119.54 1076.30   1
  -5   4  -2 45891.7 3787.83   9
  -5  -4   2 44611.4 2324.94  13
   5   4   2 34992.1 3666.00   1
   5  -4  -2 38053.7 3032.54   3
  -5   4  -2 38785.7 2129.06  12
   5   4   2 41413.1 1810.17   7
   5  -4  -2 46467.7 2222.98  11
  -5   4  -3 32472.0 3004.38   9
   5   4   3 22141.4 3033.56   1
  -5  -4   3 28009.3 1782.50  13
   5  -4  -3 25294.2 2471.21   3
  -5   4  -3 25724.3 1708.29  12
   5   4   3 24366.1 1379.08   7
   5  -4  -3 29998.1 1749.55  11
  -5   4  -4 40634.9 3267.61   9
   5   4   4 33699.5 3867.60   1
   5  -4  -4 31769.8 2851.13   3
  -5  -4   4 35044.8 2015.51  13
  -5   4  -4 35536.6 2036.50  12
   5   4   4 37204.5 1765.38   7
   5  -4  -4 37070.0 1979.30  11
  -5   4  -4 35009.9 4263.64   2
  -5   4  -4 44476.2 2570.52   4
   5   4   5 7570.02 1981.92   1
  -5   4  -5 10353.5 2409.41   2
  -5   4  -5 8347.21 937.375  12
   5   4   5 8749.96 826.732   7
   5  -4  -5 9419.29 925.568  11
  -5   4  -5 9882.46 1215.32   4
   5   4   6 10184.0 2344.38   1
  -5   4  -6 6529.76 1970.57   2
  -5   4  -6 8181.08 944.225  12
   5   4   6 8756.96 846.507   7
  -5   4  -6 10578.1 1278.27   4
  -5   4  -7 10728.8 1054.91  12
   5   4   7 11294.6 968.569   7
  -5   4  -7 11667.7 1390.81   4
  -5   4  -8 5455.13 719.233  12
   5   4   8 5893.04 666.340   7
  -5   4  -8 6104.35 1015.29   4
  -5   4  -9 27475.7 1595.35  12
   5   4   9 25938.2 1419.78   7
  -5   4 -10 9198.54 869.893  12
   5   4  10 9328.92 823.281   7
   5  -4 -11 23045.0 722.356   6
  -5  -5 -13 9436.13 905.864   4
  -5  -5 -13 11937.3 730.875   6
  -5  -5 -12 2347.38 351.205   6
  -5  -5 -11 35286.1 1768.26  13
   5   5 -11 30520.6 1509.07  10
  -5  -5 -10 7347.01 850.042  13
   5   5 -10 6567.13 702.987  10
  -5  -5  -9 5048.30 788.350  13
   5   5  -9 4237.81 614.131  10
  -5  -5  -8 4532.69 728.170  13
   5   5  -8 5489.83 708.816  10
  -5  -5  -7 11571.2 1223.97  13
   5  -5   7 12742.9 1077.94  11
   5   5  -7 11308.5 1029.06  10
  -5  -5  -6 10050.7 1138.97  13
   5  -5   6 9870.70 990.600  11
   5   5  -6 10559.9 1030.16  10
  -5   5   5 40844.7 4114.35   9
  -5  -5  -5 43506.2 2463.86  13
   5  -5   5 45723.2 2300.59  11
   5   5  -5 45518.3 2272.21  10
  -5   5   4 38560.3 3946.44   9
  -5  -5  -4 38343.6 2279.45  13
   5  -5   4 36725.9 2060.19  11
   5   5  -4 41776.8 2147.11  10
  -5   5   3 29114.1 3321.97   9
  -5  -5  -3 29440.6 1961.92  13
   5  -5   3 28080.6 1790.61  11
   5   5  -3 32965.2 1898.13  10
  -5   5   2 84423.1 5736.87   9
  -5  -5  -2 80016.4 3470.16  13
  -5   5   2 81635.3 3079.79  12
   5   5  -2 79374.4 2654.15   7
   5  -5   2 79262.0 3234.29  11
   5   5  -2 85211.3 3245.27  10
  -5   5   1 6162.73 1520.95   9
  -5  -5  -1 5716.76 883.646  13
  -5   5   1 5530.96 718.314  12
   5   5  -1 5507.46 604.375   7
   5  -5   1 5594.37 777.064  11
   5  -5   1 4981.86 1113.80   3
  -5   5   0 66474.8 4874.64   9
  -5  -5   0 63809.4 3021.74  13
   5  -5   0 52275.6 3791.58   3
  -5   5   0 60893.1 2661.64  12
   5   5   0 57995.6 2231.80   7
   5  -5   0 61420.8 2752.01  11
  -5   5  -1 7995.21 1627.40   9
  -5  -5   1 5582.98 866.993  13
  -5   5  -1 5274.00 744.961  12
   5  -5  -1 3955.27 964.118   3
   5   5   1 5870.02 638.089   7
   5  -5  -1 6050.73 805.654  11
   5   5   1 4888.91 1382.80   1
  -5   5  -2 90781.4 5458.04   9
  -5  -5   2 83733.8 3584.98  13
   5  -5  -2 66393.0 4297.74   3
  -5   5  -2 77069.6 3177.53  12
   5   5   2 77221.3 2753.75   7
   5   5   2 72862.3 5772.93   1
   5  -5  -2 83640.1 3308.34  11
  -5   5  -3 33066.0 3115.52   9
  -5  -5   3 29775.5 2003.50  13
   5  -5  -3 24446.5 2514.53   3
   5   5   3 29787.8 3759.77   1
  -5   5  -3 28791.5 1803.46  12
   5  -5  -3 33810.6 1953.21  11
   5   5   3 28268.2 1553.05   7
  -5   5  -4 45137.8 3574.86   9
   5  -5  -4 33614.4 3032.24   3
  -5  -5   4 39599.2 2309.31  13
   5   5   4 36492.4 4281.72   1
  -5   5  -4 40721.6 2196.50  12
   5  -5  -4 45111.5 2286.61  11
   5   5   4 38522.9 1885.09   7
  -5  -5   5 40040.7 2301.26  13
  -5   5  -5 41970.4 2257.45  12
   5   5   5 45417.3 2082.11   7
  -5  -5   6 9587.44 1029.10  13
  -5   5  -6 12068.8 1122.12  12
   5  -5  -6 10942.8 1030.09  11
   5   5   6 11706.9 1003.44   7
  -5   5  -7 12100.9 1117.57  12
   5   5   7 13723.8 1082.93   7
  -5   5  -8 5417.45 724.654  12
   5   5   8 5310.48 640.962   7
  -5   5  -9 5331.84 689.794  12
   5   5   9 4797.11 575.665   7
  -5   5 -10 8015.48 769.387  12
   5   5  10 7322.45 665.518   7
  -5  -6 -13 33976.0 1492.72   4
  -5  -6 -13 40594.5 1301.31   6
  -5  -6 -12 4904.56 480.510   6
  -5  -6 -11 816.616 235.693   6
  -5  -6 -11 330.044 140.947  13
   5   6 -11 845.833 224.523  10
  -5  -6 -10 28664.5 1546.51  13
   5   6 -10 26316.0 1455.47  10
  -5  -6  -9 5487.89 733.814  13
   5   6  -9 5302.76 665.007  10
  -5  -6  -8 6774.63 860.994  13
   5   6  -8 9135.83 922.524  10
  -5  -6  -7 17429.0 1451.43  13
   5  -6   7 16515.3 1279.48  11
   5   6  -7 16099.9 1275.16  10
  -5  -6  -6 2383.73 567.864  13
   5  -6   6 2958.63 577.043  11
   5   6  -6 2847.12 547.280  10
  -5  -6  -5 16647.9 1485.85  13
   5  -6   5 16335.6 1363.74  11
   5   6  -5 17315.1 1373.41  10
  -5  -6  -4 9319.70 1132.65  13
   5  -6   4 10605.8 1116.59  11
   5   6  -4 10437.9 1069.25  10
  -5   6   3 52770.7 4437.60   9
  -5  -6  -3 50413.5 2743.33  13
   5  -6   3 49686.9 2575.36  11
   5   6  -3 54475.5 2597.51  10
  -5   6   2 88753.0 5850.20   9
  -5  -6  -2 84989.9 3732.74  13
  -5   6   2 84526.1 3115.17  12
   5  -6   2 83666.8 5261.54   3
   5   6  -2 88246.5 2858.74   7
   5  -6   2 80893.9 3461.01  11
   5   6  -2 90222.5 3453.96  10
  -5   6   1 47134.5 4127.98   9
  -5  -6  -1 41771.2 2533.25  13
  -5   6   1 46993.3 2218.90  12
   5  -6   1 43612.7 3624.30   3
   5   6  -1 46514.6 1947.65   7
   5  -6   1 42386.7 2362.53  11
  -5   6   0 2290.49 893.589   9
  -5  -6   0 2431.33 602.932  13
  -5   6   0 2008.08 468.681  12
   5  -6   0 2364.20 867.896   3
   5  -6   0 1984.51 507.607  11
   5   6   0 2280.30 411.060   7
  -5   6  -1 45409.2 3894.03   9
  -5  -6   1 47472.9 2726.85  13
   5  -6  -1 36559.1 3210.17   3
  -5   6  -1 45201.2 2266.82  12
   5  -6  -1 45667.0 2459.87  11
   5   6   1 44245.6 1959.60   7
  -5   6  -2 96247.1 5643.99   9
  -5  -6   2 89717.0 3924.44  13
  -5   6  -2 84840.5 3350.88  12
   5  -6  -2 89188.7 3608.11  11
   5   6   2 84102.8 2978.87   7
  -5   6  -3 56089.2 4150.06   9
  -5  -6   3 50255.1 2828.60  13
  -5   6  -3 50297.6 2456.50  12
   5  -6  -3 54212.0 2685.65  11
   5   6   3 50434.2 2199.62   7
  -5  -6   4 10082.1 1172.37  13
  -5   6  -4 10288.7 1066.55  12
   5  -6  -4 11770.7 1190.84  11
   5   6   4 10656.5 957.558   7
  -5  -6   5 13383.7 1343.08  13
  -5   6  -5 16108.1 1320.74  12
   5  -6  -5 17858.0 1440.83  11
   5   6   5 16232.5 1206.53   7
  -5  -6   6 3159.63 643.966  13
  -5   6  -6 2289.50 492.358  12
   5  -6  -6 2509.48 544.942  11
   5   6   6 2551.50 485.110   7
  -5  -6   7 15405.3 1308.24  13
  -5   6  -7 16008.3 1272.23  12
   5   6   7 18063.6 1260.90   7
  -5   6  -8 8744.43 890.201  12
   5   6   8 8132.14 796.353   7
  -5   6  -9 6340.12 712.971  12
   5   6   9 5765.02 620.109   7
  -5   6 -10 31574.5 1518.83  12
   5   6  10 27495.2 1313.28   7
  -5   6 -11 678.122 204.515  12
  -5   6 -13 33993.9 1320.30  10
  -5  -7 -12 8939.78 699.989   4
  -5  -7 -12 11751.1 637.843   6
  -5  -7 -11 6638.79 529.396   6
  -5  -7 -10 13461.2 844.399   6
   5   7 -10 10757.1 842.598  10
  -5  -7  -9 2179.95 380.925  13
   5   7  -9 2310.99 446.908  10
  -5  -7  -8 3495.00 577.257  13
   5   7  -8 3446.31 564.037  10
  -5  -7  -7 27023.7 1720.54  13
   5   7  -7 26754.9 1639.52  10
  -5  -7  -6 24762.9 1714.76  13
   5  -7   6 23394.3 1610.32  11
   5   7  -6 25073.3 1637.08  10
  -5  -7  -5 19835.2 1599.62  13
   5  -7   5 18842.1 1488.01  11
   5   7  -5 21046.3 1523.24  10
  -5  -7  -4 10894.7 1197.63  13
   5  -7   4 9703.29 1082.57  11
   5   7  -4 10624.9 1082.41  10
  -5  -7  -3 14559.2 1399.36  13
   5  -7   3 14436.8 1353.20  11
   5   7  -3 14336.3 1277.60  10
  -5  -7  -2 2238.50 601.913  13
  -5   7   2 2186.15 424.102  12
   5  -7   2 2971.07 606.161  11
   5   7  -2 2009.48 375.309   7
  -5  -7  -1 11785.0 1330.98  13
  -5   7   1 14096.8 1130.07  12
   5   7  -1 13225.8 966.170   7
   5  -7   1 11821.5 1242.43  11
  -5  -7   0 27793.8 2078.29  13
  -5   7   0 29097.8 1699.50  12
   5  -7   0 26190.4 1891.42  11
   5   7   0 29079.0 1521.43   7
  -5  -7   1 14474.5 1496.87  13
  -5   7  -1 12130.1 1100.39  12
   5  -7  -1 13026.2 1329.14  11
   5   7   1 12397.0 982.808   7
  -5  -7   2 2289.74 620.690  13
  -5   7  -2 1950.42 465.413  12
   5  -7  -2 2510.21 563.579  11
   5   7   2 2273.70 427.640   7
  -5  -7   3 15188.8 1536.88  13
  -5   7  -3 15406.0 1277.45  12
   5  -7  -3 15004.4 1431.54  11
   5   7   3 14572.6 1122.62   7
  -5  -7   4 11554.5 1315.96  13
  -5   7  -4 11166.7 1077.03  12
   5  -7  -4 11009.1 1202.36  11
   5   7   4 10344.7 957.218   7
  -5  -7   5 21183.5 1704.80  13
  -5   7  -5 19281.6 1410.57  12
   5  -7  -5 22868.4 1703.71  11
   5   7   5 20019.2 1346.80   7
  -5  -7   6 22141.7 1677.27  13
  -5   7  -6 24982.5 1598.25  12
   5  -7  -6 23137.6 1610.61  11
   5   7   6 24378.2 1482.98   7
  -5  -7   7 26156.2 1723.09  13
  -5   7  -7 28606.1 1648.63  12
   5   7   7 28220.3 1561.31   7
  -5  -7   8 3199.20 523.290  13
  -5   7  -8 3643.87 544.435  12
   5   7   8 3850.34 540.225   7
  -5   7  -9 3301.07 494.764  12
   5   7   9 3312.46 449.170   7
  -5   7 -10 11418.8 801.932  12
   5   7  10 10456.3 696.520   7
  -5   7 -12 9200.60 577.328  10
  -5  -8 -10 28842.8 1146.36   6
   5   8  -9 1037.99 265.920  10
  -5  -8  -8 31.6417 125.763  13
   5   8  -8 172.353 155.661  10
  -5  -8  -7 1762.18 383.268  13
   5   8  -7 2275.77 455.966  10
  -5  -8  -6 2738.77 514.480  13
   5  -8   6 1764.08 415.168  11
   5   8  -6 2564.07 493.146  10
  -5  -8  -5 16972.2 1370.58  13
   5  -8   5 16198.2 1349.21  11
   5   8  -5 16606.0 1267.43  10
  -5  -8  -4 2706.24 578.669  13
   5  -8   4 2132.22 524.945  11
   5   8  -4 2201.76 486.780  10
  -5  -8  -3 21952.0 1652.53  13
   5  -8   3 18814.7 1554.11  11
  -5  -8  -2 2537.91 614.376  13
   5  -8   2 3132.49 649.230  11
  -5  -8  -1 2189.55 586.297  13
  -5   8   1 1811.81 408.335  12
   5  -8   1 1809.14 547.218  11
   5   8  -1 1753.39 335.704   7
  -5  -8   0 27.0976 263.149  13
  -5   8   0 190.883 164.247  12
   5  -8   0 315.902 373.771  11
   5   8   0 198.474 160.381   7
  -5  -8   1 2315.16 627.029  13
  -5   8  -1 2079.59 456.436  12
   5  -8  -1 2228.04 640.707  11
   5   8   1 1947.30 412.991   7
  -5  -8   2 2859.13 712.715  13
  -5   8  -2 3077.15 537.339  12
   5  -8  -2 2960.72 636.478  11
   5   8   2 3138.60 483.583   7
  -5  -8   3 21238.7 1731.98  13
  -5   8  -3 22071.3 1448.18  12
   5  -8  -3 23795.0 1795.91  11
   5   8   3 20752.1 1308.19   7
  -5  -8   4 2815.81 636.269  13
  -5   8  -4 2707.03 561.926  12
   5  -8  -4 3343.89 683.086  11
   5   8   4 2642.97 483.832   7
  -5  -8   5 16683.6 1439.47  13
  -5   8  -5 16941.2 1245.09  12
   5  -8  -5 16437.2 1403.20  11
   5   8   5 17324.8 1186.61   7
   5  -8  -5 18823.1 1348.20   5
  -5  -8   6 1713.69 434.657  13
  -5   8  -6 1850.22 440.109  12
   5   8   6 2438.72 442.098   7
   5  -8  -6 2036.48 404.923   5
  -5  -8   7 2257.74 485.366  13
  -5   8  -7 2648.24 454.615  12
   5   8   7 2554.53 419.316   7
  -5  -8   8 278.498 221.571  13
  -5   8  -8 261.918 137.591  12
   5   8   8 352.862 191.650   7
  -5   8  -9 1316.23 289.412  12
   5   8   9 1293.47 252.933   7
  -5   8  -9 1381.27 239.313  10
  -5   8 -10 23636.0 988.511  12
   5   8  10 22634.3 899.538   7
  -5   8 -10 21904.9 914.684  10
  -5  -9  -8 3284.04 319.849   6
  -5  -9  -7 2002.76 298.976  13
  -5  -9  -6 209.512 155.211  13
  -5  -9  -5 6488.84 706.448  13
  -5  -9  -4 178.472 210.797  13
  -5  -9  -3 12121.3 1111.67  13
   5  -9   3 11299.2 1111.42  11
  -5  -9  -2 8315.45 955.671  13
   5  -9   2 6857.14 916.391  11
  -5  -9  -1 3503.76 664.917  13
   5   9  -1 2576.99 352.841   7
   5  -9   1 2826.82 594.979  11
  -5  -9   0 331.073 257.572  13
  -5   9   0 169.907 187.375  12
   5  -9   0 33.7733 270.383  11
   5   9   0 66.0267 123.021   7
  -5  -9   1 3310.87 652.986  13
  -5   9  -1 2710.32 440.684  12
   5  -9  -1 1796.19 537.802  11
   5   9   1 3129.15 427.734   7
  -5  -9   2 8305.59 1007.19  13
  -5   9  -2 8663.33 806.961  12
   5  -9  -2 8156.49 1014.82  11
   5   9   2 9554.80 780.715   7
  -5  -9   3 11695.2 1156.48  13
  -5   9  -3 11699.0 945.361  12
   5   9   3 11707.0 880.711   7
   5  -9  -3 12331.7 1164.00   5
  -5  -9   4 589.340 333.280  13
  -5   9  -4 476.986 207.630  12
   5   9   4 455.067 168.235   7
   5  -9  -4 714.510 260.484   5
  -5  -9   5 6790.91 823.340  13
  -5   9  -5 7423.96 715.420  12
   5  -9  -5 7334.61 735.213   5
   5   9   5 7322.94 667.908   7
  -5  -9   6-45.6126 170.479  13
  -5   9  -6-5.14684 137.339  12
   5   9   6 112.853 105.987   7
  -5  -9   7 2518.70 396.352  13
  -5   9  -7 3599.37 452.650  12
   5   9   7 3188.30 394.090   7
  -5   9  -8 2985.24 363.027  12
   5   9   8 2874.85 327.718   7
   5 -10   5 7330.59 591.541   5
  -5 -10  -4 4157.49 463.364  13
   5 -10   4 3745.70 484.062   5
  -5 -10  -3 9400.49 767.074  13
   5 -10   3 8230.37 780.817   5
  -5 -10  -2 779.680 235.928  13
   5 -10   2 1048.23 320.582   5
  -5 -10  -1 8677.51 832.648  13
   5 -10   1 7153.14 784.294   5
  -5 -10   0 46260.9 2099.55  13
   5  10   0 44201.8 1445.87   7
   5 -10   0 45317.7 2124.84   5
  -5 -10   1 7887.63 825.823  13
  -5  10  -1 8341.52 618.841  12
   5  10   1 8069.87 573.068   7
   5 -10  -1 8660.90 867.926   5
  -5 -10   2 1058.47 330.208  13
  -5  10  -2 1410.64 272.038  12
   5  10   2 1335.80 252.396   7
   5 -10  -2 907.337 264.077   5
  -5  10  -3 10616.5 728.480  12
   5 -10  -3 9653.17 853.487   5
   5  10   3 9915.14 675.781   7
  -5 -10   3 10536.5 932.941  13
  -5 -10   4 4308.06 557.277  13
  -5  10  -4 4207.77 446.048  12
   5 -10  -4 4639.01 537.822   5
   5  10   4 4321.04 432.391   7
  -5 -10   5 9315.97 758.345  13
  -5  10  -5 8646.84 616.333  12
   5  10   5 9049.94 613.490   7
  -5 -10   6 9695.15 680.062  13
  -5  10  -6 10504.3 639.101  12
   5  10   6 10538.2 617.590   7
  -6   0   0 103.156 319.065   9
   6   0   0 679.383 266.029   7
  -6   0  -1 12385.3 1011.74  13
   6   0  -1 14733.9 1082.12   7
   6   0   1 13629.0 1052.58   7
  -6   0   2 17593.3 2930.74   9
  -6   0  -2 18392.0 1301.13  13
   6   0  -2 19395.0 1245.23   7
   6   0   2 20936.6 1318.18   7
  -6   0   3 2403.82 1147.29   9
  -6   0  -3 1295.33 366.905  13
   6   0  -3 1100.59 307.857   7
   6   0   3 1227.31 308.682   7
  -6   0   4 14003.2 2910.95   9
  -6   0  -4 12698.6 1133.90  13
   6   0  -4 11847.9 913.716   7
   6   0   4 12233.0 987.699   7
  -6   0   5 143522. 9968.99   9
  -6   0  -5 150277. 4889.47  13
   6   0  -5 144929. 4105.31   7
   6   0   5 153725. 4415.85   7
  -6   0   6 29271.2 4457.11   9
  -6   0  -6 37358.8 2391.93   4
  -6   0  -6 32047.0 2013.65  13
   6   0   6 33173.7 1675.37   7
  -6   0   7 79296.6 7521.41   9
  -6   0  -7 98542.7 4213.23   4
  -6   0  -7 86227.9 3627.95  13
   6   0   7 88233.1 3002.67   7
  -6   0  -8 2106.26 628.732   4
  -6   0  -8 2196.21 562.143  13
  -6   0  -8 2157.39 507.223  12
   6   0   8 1630.00 338.272   7
  -6   0  -9 484.826 390.614   4
  -6   0  -9 932.697 441.316  13
  -6   0 -10 10746.8 1358.43   4
  -6   0 -10 9201.90 1140.38  13
  -6   0 -11 42482.3 2641.75   4
  -6   0 -12 1511.54 507.025   4
  -6   0 -13 18386.0 1453.66   4
  -6   0 -14 22526.3 1359.69   4
  -6  -1 -14 7813.83 782.511   4
  -6  -1 -13 179.992 214.109   4
  -6  -1 -12 4579.42 788.959   4
  -6  -1 -11 29013.5 2128.10   4
  -6  -1 -11 27754.1 1916.65  13
  -6  -1 -10 4915.14 942.032   4
  -6  -1 -10 4299.14 788.772  13
  -6  -1  -9 7694.26 1101.28   4
  -6  -1  -9 6970.88 973.023  13
  -6  -1  -8 9863.03 1134.36  13
  -6  -1  -7 12741.0 1259.90  13
   6  -1   7 13009.8 969.586   7
  -6   1   6 12923.8 2778.98   9
  -6  -1  -6 10998.0 1153.13  13
   6  -1   6 11252.4 930.109   7
  -6   1   5 61237.8 6090.80   9
  -6  -1  -5 66594.1 2984.17  13
   6  -1   5 70366.9 2627.92   7
  -6   1   4 29820.5 4018.54   9
  -6  -1  -4 29387.3 1834.23  13
   6   1  -4 30904.6 1481.99   7
   6  -1   4 32658.8 1680.08   7
  -6  -1  -3 2945.45 559.450  13
   6   1  -3 3559.90 483.237   7
   6  -1   3 3239.91 517.742   7
  -6   1   2 3314.88 1230.74   9
  -6  -1  -2 2799.33 532.899  13
   6  -1   2 3600.10 534.173   7
   6   1  -2 3207.72 476.273   7
  -6   1   1 2548.26 1070.53   9
  -6  -1  -1 2123.66 425.919  13
   6  -1   1 2867.29 493.422   7
   6   1  -1 2206.16 391.099   7
  -6   1   0 73916.1 5211.95   9
  -6  -1   0 68011.3 2704.57  13
   6  -1   0 77267.5 2835.79   7
   6   1   0 72289.5 2651.66   7
  -6   1  -1 1501.80 714.922   9
  -6  -1   1 1408.36 931.240   9
   6  -1  -1 2405.27 463.303   7
   6   1   1 1722.71 375.197   7
  -6  -1   2 1983.00 918.529   9
  -6   1  -2 2666.80 484.512  13
   6  -1  -2 3580.46 547.885   7
   6   1   2 3075.09 487.602   7
  -6  -1   3 2647.85 1316.22   9
  -6   1  -3 3323.17 559.530  13
   6  -1  -3 3772.89 553.088   7
   6   1   3 3461.62 532.934   7
  -6   1  -4 29950.5 1790.07  13
   6  -1  -4 31804.7 1647.61   7
   6   1   4 33098.3 1710.56   7
  -6   1  -5 69583.3 3008.13  13
   6  -1  -5 66509.5 2510.65   7
   6   1   5 72610.6 2724.06   7
   6   1   5 62196.5 4960.39   1
  -6   1  -6 13996.8 1469.11   4
  -6   1  -6 11688.1 1189.21  13
   6   1   6 12172.7 1000.92   7
  -6   1  -7 15229.6 1578.45   4
  -6   1  -7 12003.1 1245.96  13
   6   1   7 13404.0 1015.13   7
  -6   1  -7 12582.4 1191.14  12
  -6   1  -8 10795.6 1367.22   4
  -6   1  -8 10913.5 1218.30  13
   6   1   8 9972.68 840.405   7
  -6   1  -8 9550.18 975.274  12
  -6   1  -9 9344.77 1275.10   4
  -6   1  -9 7247.49 1010.71  13
  -6   1 -10 4381.96 881.382   4
  -6   1 -11 28585.8 2151.92   4
  -6   1 -12 4612.32 829.578   4
  -6   1 -13-69.1450 278.316   4
  -6  -2 -14 7675.36 719.473   4
  -6  -2 -13 7990.68 904.265   4
  -6  -2 -12 1998.98 575.362   4
  -6  -2 -11 6382.57 853.496  13
  -6  -2 -11 5946.16 946.593   4
  -6  -2 -10 1316.66 512.403   4
  -6  -2 -10 834.258 390.812  13
  -6  -2  -9 27820.0 1910.65  13
  -6  -2  -8 26339.4 1848.41  13
  -6  -2  -7 2234.22 547.726  13
   6  -2   7 2482.49 466.700  11
   6  -2   7 2470.52 408.276   7
  -6   2   6 4438.43 1630.53   9
  -6  -2  -6 7131.04 933.805  13
   6  -2   6 7128.04 725.401   7
   6  -2   6 7606.00 849.976  11
  -6   2   5 29193.4 4014.57   9
  -6  -2  -5 27528.1 1842.08  13
   6  -2   5 28078.7 1537.57   7
  -6   2   4 28503.9 3834.36   9
  -6  -2  -4 25848.8 1743.92  13
   6  -2   4 26411.2 1496.19   7
   6   2  -4 23927.5 1250.37   7
  -6   2   3 42965.1 4569.34   9
  -6  -2  -3 40763.6 2215.42  13
   6  -2   3 43520.0 2011.45   7
   6   2  -3 40847.6 1768.25   7
  -6   2   2 8037.96 1924.63   9
  -6  -2  -2 10445.4 1051.20  13
   6  -2   2 9658.04 906.909   7
   6   2  -2 10266.4 837.612   7
  -6   2   1 20123.6 2817.23   9
  -6  -2  -1 20052.0 1434.68  13
   6  -2   1 21825.5 1405.04   7
   6   2  -1 20316.2 1235.75   7
   6  -2   1 18250.9 1990.74   3
  -6  -2   0 188.711 170.297  13
   6  -2   0 383.887 264.552   3
   6  -2   0 128.008 184.671   7
   6   2   0 80.1832 142.177   7
  -6   2  -1 21477.5 2604.37   9
  -6  -2   1 20559.3 2940.42   9
  -6  -2   1 19557.1 1361.33  13
   6  -2  -1 23032.8 1467.58   7
   6  -2  -1 15265.3 1765.80   3
   6   2   1 21463.0 1309.41   7
  -6   2  -2 10273.1 1671.54   9
   6  -2  -2 9149.58 1365.05   3
   6  -2  -2 11952.2 1049.68   7
   6   2   2 9828.52 874.864   7
   6  -2  -3 39372.1 2897.81   3
   6  -2  -3 45738.4 2137.35   7
   6   2   3 43710.9 2010.07   7
  -6   2  -3 44168.6 2146.37  13
  -6   2  -4 30507.4 2075.71   4
  -6   2  -4 25657.0 1672.09  13
   6   2   4 28132.2 1570.09   7
   6  -2  -4 27223.0 1683.84  11
  -6   2  -5 28904.1 1856.34  13
   6   2   5 28564.3 1612.17   7
   6  -2  -5 29243.6 1674.54  11
  -6   2  -6 8559.45 1155.03   4
  -6   2  -6 7196.91 946.948  13
  -6   2  -6 6355.50 872.619  12
   6   2   6 7203.56 782.968   7
  -6   2  -7 3375.37 733.611   4
  -6   2  -7 2755.16 628.527  13
  -6   2  -7 2860.89 546.639  12
   6   2   7 2773.60 480.273   7
  -6   2  -8 28922.8 2253.96   4
  -6   2  -8 26197.9 1657.07  12
   6   2   8 25040.5 1406.09   7
  -6   2  -9 28522.9 1610.56  12
   6   2   9 29199.3 1445.49   7
  -6   2 -10 1194.28 462.286   4
  -6   2 -11 5748.75 902.967   4
  -6   2 -12 1681.20 552.470   4
  -6  -3 -13 6890.53 763.167   4
  -6  -3 -12 12301.8 1162.38   4
  -6  -3 -12 14858.7 769.647   6
  -6  -3 -12 12229.7 1014.09  13
  -6  -3 -11 15212.7 1415.32   4
  -6  -3 -11 17613.2 925.424   6
  -6  -3 -11 15494.3 1264.49  13
  -6  -3 -10 607.859 324.509  13
  -6  -3  -9 16402.0 1412.55  13
  -6  -3  -8 24762.3 1775.34  13
  -6  -3  -7 43648.0 2429.41  13
   6  -3   7 45061.3 2124.05  11
  -6  -3  -6 16911.1 1447.84  13
   6  -3   6 14680.7 1052.93   7
   6  -3   6 16880.0 1276.07  11
  -6   3   5 3570.96 1390.43   9
  -6  -3  -5 2782.27 617.324  13
   6  -3   5 3059.60 547.023  11
   6  -3   5 2705.20 468.121   7
  -6   3   4 5508.65 1579.51   9
  -6  -3  -4 3710.59 700.031  13
   6  -3   4 3990.22 565.237   7
   6  -3   4 3699.98 619.915  11
  -6   3   3 17233.3 2705.38   9
  -6  -3  -3 18572.7 1492.89  13
   6  -3   3 15944.2 1188.27   7
   6   3  -3 16201.0 1029.50   7
   6  -3   3 16919.6 1338.35  11
  -6   3   2 19952.7 2858.68   9
  -6  -3  -2 18939.2 1499.60  13
   6  -3   2 20017.6 1348.42   7
   6   3  -2 20793.4 1209.14   7
   6  -3   2 19781.5 1459.25  11
  -6   3   1 13516.4 2288.90   9
  -6  -3  -1 13433.8 1247.02  13
   6  -3   1 14014.2 1138.28   7
   6  -3   1 10106.9 1573.89   3
   6   3  -1 12681.9 963.936   7
   6  -3   1 13367.3 1193.15  11
  -6   3   0 9396.81 1854.27   9
  -6  -3   0 9075.78 997.537  13
   6  -3   0 8673.69 894.732   7
   6   3   0 8846.31 811.489   7
   6  -3   0 7429.39 1306.07   3
   6  -3   0 8830.12 987.520  11
  -6   3  -1 14222.5 2132.99   9
  -6  -3   1 13675.2 1203.18  13
   6  -3  -1 13720.3 1155.38   7
   6  -3  -1 12827.4 1690.73   3
   6   3   1 12511.1 979.102   7
   6  -3  -1 13096.9 1198.43  11
  -6   3  -2 20044.1 2406.40   9
  -6  -3   2 20734.2 1447.80  13
   6  -3  -2 15669.0 1883.36   3
   6   3   2 17730.7 1200.03   7
   6  -3  -2 21230.1 1519.42  11
   6  -3  -3 13957.5 1772.43   3
   6   3   3 17324.6 1194.70   7
   6  -3  -3 17218.2 1371.40  11
   6   3   4 4428.91 608.924   7
  -6   3  -4 2937.26 611.278  12
   6  -3  -4 4784.48 687.315  11
  -6   3  -5 4086.36 817.936   4
  -6   3  -5 2872.52 599.769  12
   6  -3  -5 3770.45 594.505  11
   6   3   5 3134.06 521.843   7
  -6   3  -6 16912.3 1420.48  12
   6   3   6 18279.6 1267.99   7
  -6   3  -6 20769.5 1839.51   4
  -6   3  -7 46395.7 2363.54  12
   6   3   7 43722.1 2043.37   7
  -6   3  -8 27645.0 1696.96  12
   6   3   8 28037.2 1516.53   7
  -6   3  -8 32317.9 2357.21   4
  -6   3  -9 17036.8 1196.06  12
   6   3   9 15816.7 1034.38   7
  -6   3  -9 19119.9 1760.76   4
  -6   3 -10 950.872 239.375  12
  -6   3 -10 842.414 520.504   4
  -6  -4 -13 28106.5 1437.41   4
  -6  -4 -12 2956.29 321.430   6
  -6  -4 -12 1840.93 340.173  13
  -6  -4 -12 2224.33 475.774   4
  -6  -4 -11 10468.9 1100.41   4
  -6  -4 -11 12858.5 780.186   6
  -6  -4 -11 9731.90 910.818  13
  -6  -4 -10 12391.0 1099.86  13
  -6  -4  -9 8860.28 990.196  13
  -6  -4  -8 10681.4 1121.49  13
  -6  -4  -7 81527.2 3458.30  13
   6  -4   7 81912.8 3037.07  11
  -6  -4  -6 24118.6 1747.35  13
   6  -4   6 23982.5 1554.95  11
  -6  -4  -5 19818.1 1593.64  13
   6  -4   5 18982.1 1421.43  11
  -6  -4  -4 17531.5 1496.17  13
   6  -4   4 16953.0 1337.13  11
  -6   4   3 8794.01 1904.52   9
  -6  -4  -3 9081.49 1090.81  13
   6   4  -3 8947.79 755.617   7
  -6   4   3 9300.74 965.800  12
   6  -4   3 9545.46 1013.05  11
  -6   4   2 3538.45 1183.97   9
  -6  -4  -2 4216.85 746.189  13
   6   4  -2 4422.01 554.050   7
  -6   4   2 3597.30 637.342  12
   6  -4   2 3841.11 1040.83   3
   6  -4   2 4423.53 701.222  11
  -6   4   1 8269.26 1787.80   9
  -6  -4  -1 8911.29 1057.44  13
  -6   4   1 8719.57 993.558  12
   6   4  -1 9532.14 832.780   7
   6  -4   1 8413.07 1445.23   3
   6  -4   1 9532.46 1052.87  11
  -6   4   0 39624.2 3748.70   9
  -6  -4   0 41973.1 2348.82  13
   6  -4   0 34745.4 2950.22   3
  -6   4   0 36556.3 2120.31  12
   6   4   0 41216.3 1840.15   7
   6  -4   0 39253.8 2179.61  11
  -6   4  -1 8570.78 1670.05   9
  -6  -4   1 9233.79 1020.48  13
  -6   4  -1 8190.13 971.830  12
   6   4   1 8661.78 806.830   7
   6  -4  -1 6145.42 1208.75   3
   6  -4  -1 8643.51 976.962  11
  -6   4  -2 5101.49 1249.70   9
  -6  -4   2 4865.45 740.225  13
  -6   4  -2 3161.33 642.297  12
   6   4   2 3842.84 542.688   7
   6  -4  -2 3283.20 948.447   3
   6  -4  -2 4561.91 734.180  11
  -6  -4   3 9892.86 1004.31  13
  -6   4  -3 9476.15 1062.19  12
   6  -4  -3 8532.37 1432.50   3
   6   4   3 9714.35 884.291   7
   6  -4  -3 10370.4 1075.84  11
  -6   4  -4 17981.3 1474.54  12
   6   4   4 19091.8 1278.79   7
   6  -4  -4 19784.4 1459.82  11
  -6   4  -5 19879.1 1535.16  12
   6   4   5 21627.8 1378.46   7
   6  -4  -5 21026.1 1459.18  11
  -6   4  -6 25911.2 1732.24  12
   6   4   6 25662.2 1519.58   7
  -6   4  -7 82268.8 3272.14  12
   6   4   7 86942.8 3073.40   7
  -6   4  -8 9862.87 950.051  12
   6   4   8 9802.46 861.035   7
  -6   4  -9 9055.12 832.450  12
   6   4   9 8446.67 736.730   7
  -6   4 -10 13527.1 912.619  12
   6   4  10 12799.0 803.010   7
  -6  -5 -12 7506.23 744.396   4
  -6  -5 -12 10597.7 599.519   6
  -6  -5 -11 371.527 153.256   6
  -6  -5 -11 249.283 201.852  13
  -6  -5 -10 20821.7 1335.93  13
  -6  -5  -9 4094.70 651.432  13
  -6  -5  -8 3828.78 627.807  13
  -6  -5  -7 4856.87 779.147  13
   6  -5   7 4250.12 608.549  11
  -6  -5  -6 8672.29 1021.92  13
   6  -5   6 8498.05 904.312  11
  -6  -5  -5 4882.75 827.164  13
   6  -5   5 6102.28 795.291  11
  -6  -5  -4 7818.02 1016.07  13
   6  -5   4 7646.76 903.436  11
  -6  -5  -3 64818.9 3139.32  13
  -6   5   3 70577.3 2813.42  12
   6   5  -3 71966.6 2431.93   7
   6  -5   3 62488.3 2883.18  11
  -6  -5  -2 27622.0 1947.15  13
  -6   5   2 31011.8 1806.58  12
   6   5  -2 27475.7 1438.54   7
   6  -5   2 26035.7 1761.38  11
  -6  -5  -1 8836.21 1102.54  13
  -6   5   1 10005.6 1030.54  12
   6   5  -1 9880.35 849.779   7
   6  -5   1 10528.7 1114.67  11
  -6  -5   0 26084.9 1871.53  13
  -6   5   0 23465.0 1637.39  12
   6   5   0 24615.2 1393.75   7
   6  -5   0 25181.5 1734.76  11
  -6  -5   1 10803.9 1184.99  13
  -6   5  -1 9577.22 1024.46  12
   6   5   1 9608.44 855.050   7
   6  -5  -1 10364.7 1125.36  11
  -6  -5   2 28001.9 1889.07  13
  -6   5  -2 26199.5 1737.25  12
   6   5   2 26459.7 1492.69   7
   6  -5  -2 27178.4 1832.11  11
  -6  -5   3 70426.7 3064.73  13
  -6   5  -3 65942.5 2944.29  12
   6   5   3 64376.0 2560.89   7
   6  -5  -3 69845.1 3059.34  11
  -6  -5   4 6591.03 840.768  13
  -6   5  -4 7504.87 894.656  12
   6   5   4 6938.91 761.609   7
   6  -5  -4 8418.27 955.126  11
  -6  -5   5 5556.16 736.259  13
  -6   5  -5 6149.87 811.635  12
   6   5   5 6555.85 763.680   7
   6  -5  -5 6599.65 828.514  11
  -6   5  -6 10052.6 1015.67  12
   6   5   6 10374.5 928.596   7
   6  -5  -6 8782.83 881.602  11
  -6   5  -7 5413.62 718.418  12
   6   5   7 4823.08 619.936   7
  -6   5  -8 3671.23 550.463  12
   6   5   8 4565.36 573.829   7
  -6   5  -9 4818.89 581.556  12
   6   5   9 4042.99 497.215   7
  -6   5 -10 21792.9 1128.89  12
   6   5  10 20844.5 1012.18   7
  -6  -6 -11 16068.6 1091.45   4
  -6  -6 -11 19044.8 851.500   6
  -6  -6 -10 773.560 211.283  13
  -6  -6  -9 2412.72 451.089  13
  -6  -6  -8 2725.88 516.135  13
  -6  -6  -7 4933.79 719.060  13
   6  -6   7 4316.20 583.325  11
  -6  -6  -6 20900.2 1539.00  13
   6  -6   6 21543.7 1424.76  11
  -6  -6  -5 190.383 298.797  13
   6  -6   5 392.018 295.783  11
  -6  -6  -4 28657.3 1932.62  13
   6  -6   4 29462.9 1818.59  11
  -6  -6  -3 15429.3 1428.59  13
   6  -6   3 15094.7 1304.22  11
  -6  -6  -2 10336.6 1170.42  13
  -6   6   2 10614.2 972.181  12
   6   6  -2 10877.5 848.625   7
   6  -6   2 9905.98 1074.38  11
  -6  -6  -1 9949.71 1176.73  13
  -6   6   1 10486.9 993.200  12
   6   6  -1 10136.6 852.903   7
   6  -6   1 9781.70 1083.37  11
  -6  -6   0 36352.7 2290.08  13
  -6   6   0 35422.5 1945.81  12
   6   6   0 37740.7 1753.37   7
   6  -6   0 34909.7 2114.83  11
  -6  -6   1 9473.15 1124.36  13
  -6   6  -1 9734.10 981.857  12
   6   6   1 9068.88 818.614   7
   6  -6  -1 9304.79 1052.91  11
  -6  -6   2 10615.3 1182.08  13
  -6   6  -2 9962.45 1012.15  12
   6   6   2 9494.98 859.815   7
   6  -6  -2 9513.84 1082.52  11
  -6  -6   3 16948.9 1451.13  13
  -6   6  -3 16621.3 1311.78  12
   6   6   3 14551.5 1091.55   7
   6  -6  -3 17544.3 1445.96  11
  -6  -6   4 30747.6 1881.48  13
  -6   6  -4 29617.2 1789.80  12
   6   6   4 29843.1 1622.45   7
   6  -6  -4 33881.7 2005.43  11
  -6  -6   5 13.4651 225.368  13
  -6   6  -5 73.0563 245.202  12
   6  -6  -5-140.957 234.412  11
   6   6   5 147.769 170.841   7
  -6  -6   6 19512.0 1303.47  13
  -6   6  -6 22117.5 1448.47  12
   6   6   6 24430.6 1410.07   7
   6  -6  -6 22574.9 1438.05  11
  -6   6  -7 4816.26 638.518  12
   6   6   7 5168.03 617.964   7
  -6   6  -8 2584.49 447.341  12
   6   6   8 3348.48 474.628   7
   6   6   9 2714.53 376.747   7
  -6   6  -9 2003.50 347.383  12
  -6   6 -10 1475.63 257.814  12
   6   6  10 1010.31 197.931   7
  -6  -7 -10 631.045 151.738   6
  -6  -7  -9 2197.61 347.623  13
  -6  -7  -8 9299.33 793.733  13
  -6  -7  -7 3165.93 520.264  13
  -6  -7  -6 5134.97 697.551  13
   6  -7   6 5620.20 671.310  11
  -6  -7  -5 6165.87 789.986  13
   6  -7   5 6066.20 746.990  11
  -6  -7  -4 18637.0 1459.24  13
   6  -7   4 16399.7 1321.15  11
  -6  -7  -3 25026.2 1783.48  13
   6  -7   3 22384.8 1596.50  11
  -6  -7  -2 10757.7 1139.83  13
  -6   7   2 11810.0 913.035  12
   6   7  -2 10826.0 787.278   7
   6  -7   2 10253.5 1081.90  11
  -6  -7  -1 15799.9 1435.95  13
  -6   7   1 15992.4 1146.61  12
   6   7  -1 16773.4 1049.30   7
   6  -7   1 14055.3 1290.86  11
  -6  -7   0 5297.27 876.455  13
  -6   7   0 5205.14 661.698  12
   6   7   0 5500.84 615.513   7
   6  -7   0 4855.30 752.938  11
  -6  -7   1 13437.2 1312.88  13
  -6   7  -1 15635.1 1178.37  12
   6   7   1 14253.8 1014.46   7
   6  -7  -1 14719.5 1325.09  11
  -6  -7   2 11219.0 1197.57  13
  -6   7  -2 11001.1 999.789  12
   6   7   2 10781.4 893.675   7
   6  -7  -2 11077.5 1166.14  11
  -6  -7   3 26821.6 1788.54  13
  -6   7  -3 25639.3 1551.21  12
   6   7   3 26624.0 1457.73   7
   6  -7  -3 26297.6 1808.69  11
  -6  -7   4 18113.4 1399.23  13
  -6   7  -4 18108.4 1279.03  12
   6   7   4 17841.7 1177.88   7
   6  -7  -4 17937.6 1426.87  11
  -6  -7   5 6473.03 763.969  13
  -6   7  -5 6749.65 755.226  12
   6   7   5 7980.04 775.401   7
   6  -7  -5 6530.40 793.281  11
  -6  -7   6 6079.48 683.696  13
  -6   7  -6 7025.56 739.323  12
   6   7   6 6346.76 672.925   7
   6  -7  -6 5243.10 620.985  11
  -6   7  -7 4231.74 536.535  12
   6   7   7 4369.55 526.726   7
  -6   7  -8 10078.3 776.543  12
   6   7   8 11359.9 782.947   7
   6   7   9 2270.28 302.379   7
  -6   7  -9 2213.79 316.464  12
  -6  -8  -7 3311.62 427.965  13
  -6  -8  -6 8884.24 790.368  13
  -6  -8  -5 15629.4 1148.31  13
   6  -8   5 16508.9 1156.99  11
  -6  -8  -4 7016.85 799.068  13
   6  -8   4 7047.46 799.492  11
  -6  -8  -3 2997.83 589.303  13
   6  -8   3 1993.11 443.997  11
  -6  -8  -2 1025.54 385.773  13
   6  -8   2 773.777 337.820  11
  -6  -8  -1 8390.15 968.901  13
  -6   8   1 8905.96 733.750  12
   6   8  -1 8839.12 665.287   7
   6  -8   1 6470.13 849.591  11
  -6  -8   0 112.490 254.537  13
  -6   8   0 244.745 140.866  12
   6  -8   0 161.972 301.055  11
   6   8   0 230.596 156.831   7
  -6  -8   1 8268.97 960.308  13
  -6   8  -1 8100.56 754.885  12
   6   8   1 8057.53 694.804   7
   6  -8  -1 7283.58 883.856  11
  -6  -8   2 1153.35 420.739  13
  -6   8  -2 1012.41 295.317  12
   6  -8  -2 879.638 346.322  11
   6   8   2 1142.05 311.676   7
  -6  -8   3 2905.48 538.000  13
  -6   8  -3 3221.38 469.682  12
   6   8   3 3236.19 444.118   7
   6  -8  -3 2899.08 577.299  11
  -6  -8   4 7036.15 779.089  13
  -6   8  -4 7528.00 718.977  12
   6   8   4 8303.04 710.090   7
   6  -8  -4 7345.77 861.873  11
   6  -8  -4 7081.81 731.807   5
  -6  -8   5 16406.8 1139.48  13
  -6   8  -5 16929.8 1078.58  12
   6   8   5 17670.5 1044.12   7
  -6  -8   6 9654.84 754.996  13
  -6   8  -6 9676.08 767.911  12
   6   8   6 9572.92 721.364   7
  -6   8  -7 3124.59 398.371  12
   6   8   7 3203.20 396.056   7
  -6   8  -8 3834.65 400.669  12
   6   8   8 4228.28 395.137   7
  -6  -9  -5 9737.02 702.435  13
  -6  -9  -4 815.139 229.748  13
  -6  -9  -3 3633.70 509.037  13
  -6  -9  -2 21744.8 1313.87  13
   6  -9   2 17110.5 1213.48  11
  -6  -9  -1 7019.60 755.963  13
   6  -9   1 5200.56 667.843  11
  -6  -9   0 908.388 308.280  13
  -6   9   0 606.897 183.515  12
   6  -9   0 821.467 329.887  11
   6   9   0 743.813 166.696   7
  -6  -9   1 6997.02 748.075  13
  -6   9  -1 8659.93 648.634  12
   6   9   1 7341.04 552.515   7
   6  -9  -1 6160.01 757.271  11
  -6  -9   2 22674.9 1383.16  13
  -6   9  -2 25367.4 1186.12  12
   6   9   2 21941.5 1055.78   7
   6  -9  -2 22277.4 1340.58   5
  -6  -9   3 3612.75 513.167  13
  -6   9  -3 3406.65 418.403  12
   6   9   3 3883.02 417.354   7
   6  -9  -3 3098.69 439.873   5
  -6  -9   4 897.207 240.164  13
  -6   9  -4 870.657 209.923  12
   6   9   4 739.257 188.529   7
   6  -9  -4 849.809 219.565   5
  -6  -9   5 11228.3 757.014  13
  -6   9  -5 11245.8 718.736  12
   6   9   5 11870.5 713.690   7
  -6   9  -6 1464.64 236.016  12
   6   9   6 1248.58 208.308   7
   6 -10   2 7109.50 560.028   5
  -6 -10  -1 1116.50 234.255  13
   6 -10   1 1087.32 240.882   5
  -6 -10   0 5316.77 498.573  13
   6 -10   0 4494.43 465.112   5
  -6 -10   1 789.624 202.685  13
   6 -10  -1 746.111 195.759   5
  -6 -10   2 8526.53 613.504  13
   7   0   0 14.5755 145.723   7
   7   0  -1 2230.96 445.479   7
   7   0   1 3015.82 551.245   7
  -7   0  -2 10260.5 989.596  13
   7   0  -2 9539.67 894.500   7
   7   0   2 9461.78 927.768   7
  -7   0  -3 40370.7 2140.05  13
   7   0  -3 40466.1 1923.26   7
   7   0   3 41356.8 2033.25   7
  -7   0  -4 6826.56 858.995  13
   7   0  -4 7162.28 720.353   7
   7   0   4 7001.58 783.435   7
  -7   0  -5 1028.00 350.052   4
  -7   0  -5 965.628 330.685  13
   7   0  -5 751.954 244.286   7
   7   0   5 1177.93 310.143   7
  -7   0  -6 4181.53 760.298   4
  -7   0  -6 2657.38 582.249  13
   7   0   6 3281.97 500.815   7
  -7   0  -7 9591.86 1165.00   4
  -7   0  -7 8076.98 984.456  13
   7   0   7 8030.43 767.140   7
  -7   0  -7 7069.20 832.835  12
  -7   0  -8 2384.02 640.941   4
  -7   0  -8 1709.17 468.070  13
  -7   0  -8 1738.20 389.991  12
   7   0   8 1879.76 351.113   7
  -7   0  -9 8212.99 1077.72   4
  -7   0  -9 7339.05 943.579  13
  -7   0 -10 348.542 291.947   4
  -7   0 -11 603.329 276.939   4
  -7   0 -12 21920.2 1378.01   4
  -7  -1 -13 10887.5 754.631   4
  -7  -1 -12 8272.60 840.195   4
  -7  -1 -11 13361.1 1176.88   4
  -7  -1 -10 729.162 388.394   4
  -7  -1 -10 954.318 392.136  13
  -7  -1  -9 15036.6 1406.25   4
  -7  -1  -9 12300.3 1179.09  13
  -7  -1  -8 2340.94 631.063   4
  -7  -1  -8 1417.13 469.664  13
   7  -1   8 1714.93 315.541   7
  -7  -1  -7 33259.3 2034.96  13
   7  -1   7 31279.5 1563.85   7
   7  -1   7 30696.4 1690.22  11
  -7  -1  -6 19313.4 1511.23  13
   7  -1   6 17433.3 1191.62   7
  -7  -1  -5 52400.4 2587.11  13
   7   1  -5 46881.6 1899.11   7
   7  -1   5 53678.2 2293.45   7
  -7  -1  -4 533.418 283.842  13
   7   1  -4 444.373 186.315   7
   7  -1   4 477.865 263.682   7
  -7  -1  -3 1645.74 428.994  13
   7   1  -3 1090.73 279.174   7
   7  -1   3 2031.92 451.830   7
  -7  -1  -2 24927.2 1616.53  13
   7  -1   2 25437.1 1572.36   7
   7   1  -2 22563.2 1382.70   7
  -7   1   1 14609.7 2299.81   9
  -7  -1  -1 13116.6 1122.83  13
   7  -1   1 13369.9 1128.64   7
   7   1  -1 12489.5 1027.52   7
   7  -1   0 1558.71 441.109   7
   7   1   0 1088.59 327.206   7
   7  -1  -1 13111.8 1126.71   7
   7   1   1 12747.9 1062.34   7
   7  -1  -2 25854.2 1587.43   7
   7   1   2 24813.3 1516.16   7
  -7   1  -3 1820.88 447.042  13
   7  -1  -3 1729.67 425.314   7
   7   1   3 1582.47 393.726   7
  -7   1  -4 764.142 310.454  13
   7  -1  -4 487.184 227.049   7
   7   1   4 332.080 211.199   7
  -7   1  -5 54077.1 2646.32  13
   7   1   5 50384.8 2255.98   7
   7  -1  -5 48634.9 2196.56  11
  -7   1  -6 20173.7 1564.36  13
   7   1   6 18423.0 1244.10   7
  -7   1  -6 15507.3 1360.13  12
  -7   1  -7 37425.9 2212.09  13
   7   1   7 34659.9 1701.64   7
  -7   1  -7 32421.5 1890.97  12
  -7   1  -8 2019.89 617.788   4
  -7   1  -8 1932.91 535.697  13
  -7   1  -8 1913.35 416.774  12
   7   1   8 1691.22 323.431   7
   7   1   9 11360.0 765.941   7
  -7   1  -9 13785.7 1364.51   4
  -7   1 -10 833.984 439.631   4
  -7  -2 -12 6957.39 697.838   4
  -7  -2 -11 8943.93 915.146   4
  -7  -2 -10 308.483 266.089   4
  -7  -2 -10 660.730 267.404  13
  -7  -2  -9 6077.28 914.231   4
  -7  -2  -9 4917.12 697.706  13
  -7  -2  -8 19396.9 1610.55   4
  -7  -2  -8 17642.1 1407.57  13
  -7  -2  -7 9238.98 1099.48   4
  -7  -2  -7 8204.33 949.197  13
   7  -2   7 7990.11 700.346   7
   7  -2   7 7060.29 751.257  11
  -7  -2  -6 1974.23 501.297  13
   7  -2   6 2236.96 472.062  11
   7  -2   6 2070.45 388.900   7
  -7  -2  -5 9777.71 1063.93  13
   7  -2   5 9305.81 877.768   7
   7  -2   5 9875.20 1005.08  11
  -7  -2  -4 15132.0 1332.26  13
   7  -2   4 14787.9 1137.46   7
   7   2  -4 13791.0 956.110   7
   7  -2   4 14526.6 1253.95  11
  -7  -2  -3 49434.0 2487.95  13
   7  -2   3 48303.6 2256.34   7
   7   2  -3 47151.7 1996.14   7
  -7  -2  -2 21834.2 1568.06  13
   7  -2   2 22857.4 1502.44   7
   7   2  -2 22267.8 1338.50   7
  -7  -2  -1 22411.2 1552.21  13
   7  -2   1 23419.3 1548.09   7
   7   2  -1 22486.9 1357.83   7
  -7  -2   0 16366.7 1259.76  13
   7  -2   0 16379.8 1282.91   7
   7   2   0 14024.5 1079.28   7
   7  -2  -1 23841.1 1572.80   7
   7   2   1 21495.6 1374.75   7
   7  -2  -2 24198.7 1570.85   7
   7   2   2 23352.8 1444.99   7
   7  -2  -2 24223.6 1692.68  11
   7   2   3 47346.4 2170.13   7
   7  -2  -3 51915.0 2489.18  11
  -7   2  -4 17108.1 1372.97  13
   7   2   4 14916.0 1131.54   7
   7  -2  -4 14790.1 1209.40  11
  -7   2  -5 10894.2 1108.93  13
   7   2   5 10639.2 946.366   7
  -7   2  -5 9563.40 1081.22  12
   7  -2  -5 8908.58 872.258  11
  -7   2  -6 2526.76 626.162   4
  -7   2  -6 2280.08 529.425  12
   7   2   6 2487.56 442.908   7
   7   2   7 9039.15 812.536   7
  -7   2  -7 10280.5 1180.18   4
   7   2   8 17458.8 1088.11   7
  -7   2  -8 17226.6 1196.24  12
  -7   2  -8 20527.0 1691.67   4
  -7   2  -9 4350.43 761.418   4
   7   2   9 4497.85 471.723   7
  -7   2  -9 4918.70 537.167  12
  -7   2 -10 145.533 217.169   4
  -7  -3 -12 6853.55 642.933   4
  -7  -3 -11 1505.58 320.327  13
  -7  -3 -11 1672.53 414.570   4
  -7  -3 -10 3615.41 619.041   4
  -7  -3 -10 3320.20 527.348  13
  -7  -3  -9 4273.90 668.714  13
  -7  -3  -9 5443.82 801.512   4
  -7  -3  -8 3417.16 581.663  13
  -7  -3  -7 4844.52 708.850  13
   7  -3   7 3683.77 536.996  11
  -7  -3  -6 4082.38 693.342  13
   7  -3   6 2728.13 475.262  11
  -7  -3  -5 3313.96 620.453  13
   7  -3   5 2357.99 453.239  11
  -7  -3  -4 3672.13 680.851  13
   7  -3   4 3701.72 556.115   7
   7   3  -4 3812.37 477.883   7
  -7   3   4 4685.42 722.581  12
   7  -3   4 3981.02 623.183  11
  -7  -3  -3 6082.30 860.270  13
   7  -3   3 6160.95 749.169   7
   7   3  -3 5580.41 607.364   7
   7  -3   3 6277.14 831.779  11
  -7  -3  -2 25869.6 1757.68  13
   7  -3   2 24562.1 1572.17   7
   7   3  -2 24946.8 1383.05   7
   7  -3   2 25685.2 1726.47  11
  -7  -3  -1 34385.5 2020.51  13
   7  -3   1 32309.1 1857.39   7
   7   3  -1 33091.3 1652.05   7
   7  -3   1 31673.8 1957.35  11
  -7  -3   0 86105.2 3304.69  13
   7   3   0 79134.2 2866.10   7
   7  -3   0 81446.6 3386.65  11
  -7  -3   1 32024.8 1811.43  13
   7   3   1 30720.9 1641.13   7
   7  -3  -1 34162.9 2032.94  11
   7   3   2 25215.7 1478.39   7
  -7   3  -2 23014.3 1723.58  12
   7  -3  -2 28412.4 1813.86  11
   7   3   3 5141.41 648.843   7
  -7   3  -3 5411.87 806.573  12
   7  -3  -3 6214.84 803.178  11
   7   3   4 4034.00 588.757   7
  -7   3  -4 4583.12 773.859  12
   7  -3  -4 3742.72 607.359  11
  -7   3  -5 2138.27 510.273  12
   7  -3  -5 2819.04 479.659  11
   7   3   5 3301.78 544.395   7
   7   3   6 4060.96 567.020   7
  -7   3  -6 4605.08 699.059  12
  -7   3  -7 5254.52 703.575  12
   7   3   7 4763.56 590.961   7
  -7   3  -8 3848.79 539.180  12
   7   3   8 3904.55 500.364   7
   7   3   9 5171.33 503.006   7
  -7   3  -9 5112.17 544.358  12
  -7  -4 -11 3094.76 400.003  13
  -7  -4 -11 3055.95 465.405   4
  -7  -4 -10 19439.3 797.826   6
  -7  -4 -10 17382.3 1121.24  13
  -7  -4  -9 3655.64 615.926   4
  -7  -4  -9 3182.27 523.880  13
  -7  -4  -8 2721.78 507.890  13
  -7  -4  -7 6413.32 786.400  13
   7  -4   7 5807.42 640.958  11
  -7  -4  -6 12155.1 1150.71  13
   7  -4   6 13715.7 1070.90  11
  -7  -4  -5 29339.4 1858.41  13
   7  -4   5 28507.8 1668.69  11
  -7  -4  -4 5183.14 765.827  13
   7  -4   4 4580.56 668.403  11
  -7  -4  -3 9942.21 1083.94  13
   7   4  -3 9849.03 787.940   7
  -7   4   3 11140.6 1049.40  12
   7  -4   3 10532.8 1052.82  11
  -7  -4  -2 21918.7 1637.16  13
   7   4  -2 22570.5 1271.85   7
  -7   4   2 22035.6 1570.36  12
   7  -4   2 21620.8 1556.30  11
  -7  -4  -1 39538.8 2204.95  13
   7   4  -1 38095.0 1762.12   7
  -7   4   1 38629.5 2161.21  12
   7  -4   1 38957.9 2160.48  11
  -7  -4   0 710.012 307.508  13
  -7   4   0 1136.86 408.182  12
   7  -4   0 724.245 338.010  11
   7   4   0 489.031 212.226   7
  -7  -4   1 40112.4 2106.41  13
  -7   4  -1 38616.1 2186.10  12
   7   4   1 36751.5 1785.97   7
   7  -4  -1 41357.8 2255.12  11
  -7  -4   2 21485.5 1437.23  13
  -7   4  -2 20641.6 1571.19  12
   7   4   2 21583.0 1330.60   7
   7  -4  -2 23368.9 1629.56  11
  -7   4  -3 10317.6 1092.57  12
   7   4   3 9468.59 872.485   7
   7  -4  -3 11018.0 1068.28  11
   7   4   4 4269.46 603.946   7
  -7   4  -4 4344.39 686.418  12
   7  -4  -4 4280.45 645.727  11
  -7   4  -5 29470.7 1786.77  12
   7   4   5 29578.6 1588.13   7
   7  -4  -5 28639.5 1600.94  11
  -7   4  -6 13242.0 1131.59  12
   7   4   6 14179.3 1041.80   7
  -7   4  -7 5835.56 674.780  12
   7   4   7 5948.18 634.707   7
   7   4   8 2842.75 389.360   7
  -7   4  -8 2631.14 436.237  12
  -7   4  -9 3407.03 419.788  12
   7   4   9 2657.46 356.565   7
  -7  -5 -10 2627.15 248.051   6
  -7  -5 -10 1997.25 362.710   4
  -7  -5 -10 2274.56 343.233  13
  -7  -5  -9 7239.16 686.150  13
  -7  -5  -8 4972.21 640.538  13
  -7  -5  -7 781.863 248.194  13
   7  -5   7 1260.18 284.180  11
  -7  -5  -6 2211.09 472.882  13
   7  -5   6 1749.73 361.021  11
  -7  -5  -5 4471.18 704.873  13
   7  -5   5 4292.55 606.630  11
  -7  -5  -4 3742.55 671.170  13
   7  -5   4 2822.11 508.942  11
  -7  -5  -3 2432.88 560.227  13
   7   5  -3 2799.02 389.690   7
  -7   5   3 2587.57 448.003  12
   7  -5   3 2465.01 526.446  11
  -7  -5  -2 2048.28 507.527  13
  -7   5   2 1718.71 428.522  12
   7  -5   2 1386.11 387.874  11
   7   5  -2 2112.08 367.903   7
  -7  -5  -1 6585.02 886.030  13
  -7   5   1 5323.96 727.799  12
   7   5  -1 5884.27 622.877   7
   7  -5   1 6220.13 819.474  11
  -7  -5   0 5225.12 757.295  13
  -7   5   0 5483.12 738.122  12
   7   5   0 4773.61 581.639   7
   7  -5   0 4476.62 724.640  11
  -7  -5   1 5024.02 737.367  13
  -7   5  -1 5558.13 758.081  12
   7   5   1 5528.24 621.712   7
   7  -5  -1 6215.64 827.019  11
  -7  -5   2 1333.16 343.581  13
  -7   5  -2 1589.12 438.628  12
   7  -5  -2 1941.95 505.770  11
   7   5   2 2115.75 432.042   7
  -7  -5   3 2434.52 467.072  13
  -7   5  -3 1885.17 466.644  12
   7  -5  -3 2774.99 543.294  11
   7   5   3 2449.42 428.099   7
  -7   5  -4 3958.86 614.382  12
   7  -5  -4 2771.49 512.168  11
   7   5   4 3566.49 523.824   7
  -7   5  -5 5263.59 699.490  12
   7   5   5 5711.96 653.382   7
   7  -5  -5 4653.48 607.503  11
  -7   5  -6 1921.70 396.253  12
   7   5   6 2405.40 386.026   7
  -7   5  -7 982.487 274.033  12
   7   5   7 1068.02 268.634   7
  -7   5  -8 4848.49 530.629  12
   7   5   8 4907.36 500.122   7
  -7   5  -9 7217.05 557.509  12
   7   5   9 6731.52 504.802   7
  -7  -6  -9 1409.05 324.934   4
  -7  -6  -9 1520.77 204.810   6
  -7  -6  -9 977.054 216.389  13
  -7  -6  -8 3236.03 437.324  13
  -7  -6  -7 293.723 234.128  13
  -7  -6  -6 14065.4 1086.90  13
   7  -6   6 13671.2 959.551  11
  -7  -6  -5 7323.39 824.772  13
   7  -6   5 7050.20 731.717  11
  -7  -6  -4 934.527 357.963  13
   7  -6   4 609.889 283.617  11
  -7  -6  -3 15357.9 1291.12  13
   7  -6   3 14790.9 1184.59  11
  -7  -6  -2 3432.65 626.804  13
   7   6  -2 3373.71 414.249   7
  -7   6   2 2821.74 451.437  12
   7  -6   2 2846.88 542.455  11
  -7  -6  -1 3144.11 627.291  13
   7   6  -1 2703.81 398.504   7
  -7   6   1 2769.86 471.245  12
   7  -6   1 2684.25 556.613  11
  -7  -6   0 1800.07 523.992  13
  -7   6   0 1909.46 394.208  12
   7  -6   0 1118.26 332.525  11
   7   6   0 1824.38 333.070   7
  -7  -6   1 2361.07 505.146  13
  -7   6  -1 3077.35 528.299  12
   7  -6  -1 3359.87 609.099  11
   7   6   1 3057.77 451.212   7
  -7  -6   2 2858.06 514.816  13
   7   6   2 3401.67 474.626   7
  -7   6  -2 2375.36 417.852  12
   7  -6  -2 3042.45 585.029  11
  -7  -6   3 13897.1 1065.61  13
  -7   6  -3 14999.9 1119.22  12
   7   6   3 15473.5 1030.69   7
   7  -6  -3 16056.5 1259.53  11
  -7  -6   4 992.631 261.371  13
  -7   6  -4 950.894 272.421  12
   7  -6  -4 1053.12 318.528  11
   7   6   4 1084.98 290.767   7
  -7   6  -5 7427.37 747.095  12
   7   6   5 6859.01 673.148   7
   7  -6  -5 7988.05 754.090  11
  -7   6  -6 14391.8 1001.02  12
   7   6   6 15165.9 971.872   7
  -7   6  -7 213.423 159.984  12
   7   6   7 38.8565 130.140   7
  -7   6  -8 3778.67 411.968  12
   7   6   8 3470.11 376.726   7
  -7   6  -9 884.128 164.259  12
  -7  -7  -7 13395.8 837.525  13
  -7  -7  -6 4867.29 552.849  13
   7  -7   6 4480.56 459.770  11
  -7  -7  -5 7753.07 747.012  13
   7  -7   5 7211.71 675.185  11
  -7  -7  -4 6407.33 714.581  13
   7  -7   4 5865.98 644.037  11
  -7  -7  -3 12947.3 1067.88  13
   7  -7   3 12672.0 1033.31  11
  -7  -7  -2 19905.7 1361.37  13
   7  -7   2 15365.1 1188.17  11
  -7  -7  -1 322.929 232.841  13
  -7   7   1 416.643 153.662  12
   7  -7   1 546.541 264.558  11
   7   7  -1 377.850 137.919   7
  -7  -7   0 2081.31 441.881  13
  -7   7   0 2470.40 393.031  12
   7  -7   0 2112.76 448.313  11
   7   7   0 2006.13 332.255   7
  -7  -7   1 645.278 294.154  13
  -7   7  -1 323.459 191.871  12
   7  -7  -1 162.683 224.509  11
   7   7   1 515.928 181.845   7
  -7  -7   2 17749.2 1205.51  13
  -7   7  -2 19122.0 1146.12  12
   7   7   2 18293.8 1032.04   7
   7  -7  -2 18745.1 1330.26  11
  -7  -7   3 12828.8 959.098  13
  -7   7  -3 13913.7 963.321  12
   7   7   3 12977.5 863.330   7
   7  -7  -3 13987.7 1097.92  11
  -7  -7   4 6180.68 590.201  13
  -7   7  -4 6553.17 647.310  12
   7   7   4 6355.73 591.486   7
   7  -7  -4 6278.44 690.321  11
  -7   7  -5 7696.80 664.290  12
   7   7   5 8588.48 663.683   7
   7  -7  -5 6856.77 619.747  11
  -7   7  -6 5244.81 516.946  12
   7   7   6 5148.38 487.209   7
  -7   7  -7 14863.8 812.128  12
   7   7   7 14729.0 781.694   7
  -7  -8  -5 1078.25 248.967  13
  -7  -8  -4 3076.58 417.706  13
   7  -8   4 2760.86 375.748  11
  -7  -8  -3 3662.31 471.010  13
   7  -8   3 4086.91 505.443  11
  -7  -8  -2 6942.65 679.442  13
   7  -8   2 6724.99 687.579  11
  -7  -8  -1 23739.7 1315.98  13
   7  -8   1 20316.4 1275.93  11
  -7  -8   0 443.413 217.435  13
  -7   8   0 659.243 158.267  12
   7  -8   0 657.396 273.225  11
   7   8   0 629.552 156.248   7
  -7  -8   1 23771.3 1284.86  13
  -7   8  -1 24698.4 1097.92  12
   7   8   1 21633.1 955.007   7
   7  -8  -1 21649.5 1336.83  11
  -7  -8   2 7588.64 667.442  13
  -7   8  -2 7351.67 580.799  12
   7   8   2 7354.26 537.720   7
   7  -8  -2 7133.91 721.798  11
  -7  -8   3 4213.01 453.660  13
  -7   8  -3 4821.65 461.924  12
   7   8   3 4308.74 406.901   7
   7  -8  -3 4062.13 508.412  11
  -7   8  -4 2795.06 345.121  12
   7   8   4 2833.45 334.208   7
  -7   8  -5 1647.82 252.717  12
   7   8   5 1301.03 220.671   7
  -7   8  -6 22579.0 912.334  12
   7   8   6 21764.7 863.658   7
   8   0   0 4142.53 584.972   7
   8   0  -1 24154.9 1451.55   7
   8   0   1 25389.2 1506.19   7
   8   0  -2 171.504 157.026   7
   8   0   2 51.3630 180.043   7
   8   0  -3 50638.9 2102.15   7
   8   0   3 54147.8 2295.77   7
  -8   0  -4 13006.9 1093.59  13
   8   0   4 13544.8 1043.90   7
   8   0  -4 12346.0 971.768  11
  -8   0  -5 635.365 266.290  13
   8   0  -5 427.188 175.862  11
   8   0   5 319.947 224.478   7
  -8   0  -6 8972.65 923.578  13
   8   0   6 8344.19 747.369   7
  -8   0  -6 7031.31 765.873  12
   8   0   6 7307.67 751.566  11
  -8   0  -7 97.9244 156.545   4
  -8   0  -7 651.093 326.252  13
  -8   0  -7 378.549 205.635  12
   8   0   7-58.0955 138.031  11
   8   0   7 406.607 179.831   7
  -8   0  -8 539.671 151.171   4
  -8   0  -8 870.052 184.463  12
   8   0   8 986.111 204.090   7
  -8  -1 -10 3944.03 461.195   4
  -8  -1  -9 3469.01 503.647   4
  -8  -1  -8 15318.2 1119.81   4
  -8  -1  -8 13384.5 1059.58  13
  -8  -1  -7 1798.13 396.964   4
  -8  -1  -7 1968.09 414.030  13
   8  -1   7 1951.28 321.706   7
  -8  -1  -7 1589.14 310.241  12
   8  -1   7 1728.12 335.168  11
  -8  -1  -6 18637.0 1329.42  13
   8  -1   6 15647.6 1008.19   7
   8  -1   6 15542.8 1081.49  11
  -8  -1  -5 2097.21 461.449  13
   8  -1   5 1954.12 418.720  11
   8   1  -5 1595.66 297.538  11
   8  -1   5 1641.70 351.906   7
  -8  -1  -4 6725.81 789.859  13
   8   1  -4 6392.31 604.820   7
   8  -1   4 7162.16 750.810   7
   8  -1   4 6511.63 800.251  11
  -8  -1  -3 850.594 298.504  13
   8   1  -3 887.579 259.939   7
   8  -1   3 916.074 323.229   7
  -8  -1  -2 25265.7 1477.38  13
   8  -1   2 26160.2 1542.79   7
   8   1  -2 22983.8 1338.14   7
   8  -1   1 6761.70 779.118   7
   8   1  -1 6633.20 711.908   7
   8  -1   0 28657.2 1630.67   7
   8   1   0 29056.6 1571.63   7
   8  -1  -1 7163.19 778.600   7
   8   1   1 7016.66 757.942   7
   8  -1  -2 22349.6 1369.09   7
   8   1   2 25608.9 1467.76   7
   8  -1  -2 23319.8 1530.49  11
   8  -1  -3 1742.63 420.094  11
   8   1   3 834.086 311.572   7
   8   1   4 7044.94 737.782   7
   8  -1  -4 6905.63 719.355  11
  -8   1  -5 1853.46 439.805  12
   8  -1  -5 1336.03 272.795  11
   8   1   5 1317.90 322.486   7
   8   1   6 17009.7 1069.65   7
  -8   1  -6 14578.9 1119.60  12
  -8   1  -7 1933.90 346.832  12
   8   1   7 1419.84 287.374  11
   8   1   7 2142.04 367.522   7
   8   1   8 13032.6 749.741   7
  -8   1  -8 11874.6 751.107  12
  -8  -2  -9 14877.6 1002.79   4
  -8  -2  -9 13424.7 956.590  13
  -8  -2  -8 4749.42 607.914   4
  -8  -2  -8 5128.30 624.352  13
  -8  -2  -7 22706.8 1380.20   4
  -8  -2  -7 20863.5 1337.31  13
  -8  -2  -7 16041.3 926.173  12
   8  -2   7 18305.5 1017.12  11
  -8  -2  -6 1245.34 348.226  13
   8  -2   6 530.628 199.665  11
  -8  -2  -5 34894.0 1857.21  13
   8  -2   5 32913.2 1714.48  11
  -8  -2  -4 7690.21 850.802  13
   8  -2   4 7312.33 733.974   7
   8   2  -4 7237.11 615.368   7
  -8   2   4 7074.49 795.443  12
   8  -2   4 7406.83 809.323  11
  -8  -2  -3 4145.75 597.871  13
   8  -2   3 4549.53 607.524   7
   8   2  -3 4203.90 495.224   7
   8  -2   3 4502.24 687.324  11
  -8  -2  -2 16795.0 1207.93  13
   8  -2   2 17327.9 1219.02   7
   8   2  -2 16647.7 1073.63   7
   8  -2   2 17049.7 1338.15  11
  -8  -2  -1 8358.47 792.720  13
   8  -2   1 5737.77 704.243   7
   8   2  -1 7873.27 742.594   7
   8  -2   1 6535.36 819.519  11
   8   2   0 18624.3 1179.80   7
   8  -2   0 17723.7 1362.64  11
   8   2   1 6837.73 706.615   7
   8  -2  -1 7372.23 859.291  11
   8   2   2 16406.4 1139.58   7
   8  -2  -2 17447.3 1302.07  11
   8   2   3 4048.49 552.630   7
  -8   2  -3 3883.83 703.598  12
   8  -2  -3 4238.10 602.491  11
   8   2   4 7704.68 776.471   7
  -8   2  -4 7455.41 880.842  12
   8  -2  -4 7217.65 730.799  11
   8   2   5 32469.1 1575.06   7
  -8   2  -5 31306.2 1761.21  12
   8  -2  -5 29870.7 1413.59  11
  -8   2  -6 1236.15 329.754  12
   8   2   6 1496.94 333.755   7
   8   2   7 19831.7 1063.81   7
  -8   2  -7 17972.5 1098.49  12
   8   2   8 4473.72 426.828   7
  -8   2  -8 4016.26 412.668  12
  -8  -3  -9 11971.4 831.806   4
  -8  -3  -9 10000.7 762.239  13
  -8  -3  -8 21079.5 1216.38   4
  -8  -3  -8 18008.2 1139.51  13
  -8  -3  -7 16797.4 1112.21   4
  -8  -3  -7 14278.1 1057.65  13
   8  -3   7 13685.6 822.467  11
  -8  -3  -6 21739.5 1286.66   4
  -8  -3  -6 18686.2 1270.35  13
   8  -3   6 18212.1 1100.34  11
  -8  -3  -5 1057.30 306.857  13
   8  -3   5 1004.73 305.777  11
  -8  -3  -4 7136.87 790.786  13
   8  -3   4 6422.58 730.856  11
  -8  -3  -3 3301.14 554.677  13
   8   3  -3 3313.23 428.023   7
  -8   3   3 3221.00 531.003  12
   8  -3   3 3183.56 547.551  11
  -8  -3  -2 21707.7 1393.84  13
   8   3  -2 20990.2 1154.98   7
  -8   3   2 21350.3 1460.02  12
   8  -3   2 19047.4 1374.17  11
  -8  -3  -1 17378.5 1182.64  13
   8   3  -1 15684.7 1033.80   7
  -8   3   1 17260.5 1340.61  12
   8  -3   1 16681.5 1305.04  11
  -8  -3   0 45728.9 1960.61  13
   8   3   0 45536.8 1917.63   7
  -8   3   0 46666.5 2340.93  12
   8  -3   0 47688.1 2301.03  11
   8   3   1 16918.4 1097.55   7
  -8   3  -1 16957.3 1373.86  12
   8  -3  -1 16324.6 1276.07  11
   8   3   2 20707.6 1234.66   7
  -8   3  -2 19040.2 1441.54  12
   8  -3  -2 21457.4 1420.29  11
  -8   3  -3 3061.01 575.454  12
   8  -3  -3 2846.25 472.300  11
   8   3   3 2875.18 457.365   7
   8   3   4 7511.69 719.628   7
  -8   3  -4 7294.80 829.882  12
   8  -3  -4 6419.34 676.012  11
  -8   3  -5 1619.79 383.223  12
   8  -3  -5 1141.75 253.441  11
   8   3   5 821.498 258.991   7
   8   3   6 19829.2 1117.46   7
  -8   3  -6 18940.1 1190.75  12
   8   3   7 15472.1 893.708   7
  -8   3  -7 13380.8 890.051  12
   8   3   8 17087.2 834.997   7
  -8   3  -8 15953.3 837.210  12
  -8  -4  -9 14040.8 815.563  13
  -8  -4  -8 7077.09 606.475   4
  -8  -4  -8 7734.82 659.051  13
  -8  -4  -7 1295.64 285.063   4
  -8  -4  -7 1764.39 347.631  13
  -8  -4  -6 9013.80 745.071   4
  -8  -4  -6 6937.25 716.684  13
   8  -4   6 7732.31 658.003  11
  -8  -4  -5 537.854 250.516  13
   8  -4   5 866.332 262.363  11
  -8  -4  -4 9199.16 881.182  13
   8  -4   4 7904.17 779.047  11
  -8  -4  -3 11981.3 1005.68  13
   8   4  -3 11929.7 745.290   7
  -8   4   3 11685.2 868.551  12
   8  -4   3 11515.1 987.824  11
  -8  -4  -2 502.242 262.422  13
  -8   4   2 263.087 201.456  12
   8  -4   2 1104.73 351.084  11
   8   4  -2 701.419 203.153   7
  -8  -4  -1 9294.86 854.424  13
   8   4  -1 9639.99 749.745   7
  -8   4   1 10873.0 975.911  12
   8  -4   1 9987.87 955.672  11
  -8  -4   0 45293.5 1959.14  13
   8   4   0 45225.4 1834.17   7
  -8   4   0 50035.1 2248.30  12
   8  -4   0 49032.0 2259.04  11
  -8  -4   1 9307.65 756.068  13
   8   4   1 10049.9 788.750   7
  -8   4  -1 11224.5 1012.97  12
   8  -4  -1 9506.51 950.216  11
  -8   4  -2 603.572 320.993  12
   8  -4  -2 242.154 159.112  11
   8   4   2 397.806 128.365   7
   8   4   3 10158.7 801.011   7
  -8   4  -3 11899.2 1016.90  12
   8  -4  -3 10530.1 906.806  11
   8   4   4 8729.80 728.383   7
  -8   4  -4 9443.76 868.941  12
   8  -4  -4 7730.69 729.934  11
  -8   4  -5 603.260 245.450  12
   8  -4  -5 828.068 204.487  11
   8   4   5 448.489 163.891   7
   8   4   6 6987.47 605.972   7
  -8   4  -6 7756.12 681.689  12
  -8   4  -7 1495.48 272.002  12
   8   4   7 1305.05 238.122   7
   8   4   8 6751.25 461.257   7
  -8   4  -8 6081.00 455.843  12
  -8  -5  -8 18896.3 919.055  13
  -8  -5  -7 3389.89 420.954  13
  -8  -5  -6 1277.46 278.160  13
   8  -5   6 1502.94 263.527  11
  -8  -5  -5 6802.05 679.742  13
   8  -5   5 5963.39 579.648  11
  -8  -5  -4 1886.49 400.411  13
   8  -5   4 1452.56 325.107  11
  -8  -5  -3 11605.2 941.131  13
   8  -5   3 10280.6 882.170  11
  -8  -5  -2 972.334 261.793  13
  -8   5   2 1635.30 313.579  12
   8  -5   2 1245.76 347.775  11
   8   5  -2 1307.92 238.358   7
  -8  -5  -1 2745.28 439.206  13
   8   5  -1 2562.53 358.501   7
  -8   5   1 2738.67 428.369  12
   8  -5   1 2526.89 477.118  11
  -8  -5   0 12792.1 928.300  13
   8   5   0 12952.7 825.559   7
  -8   5   0 13493.4 981.674  12
   8  -5   0 13015.9 1044.51  11
  -8  -5   1 2779.03 404.196  13
  -8   5  -1 3148.54 487.246  12
   8  -5  -1 2857.70 489.293  11
   8   5   1 2385.08 357.467   7
  -8   5  -2 1320.36 321.993  12
   8  -5  -2 1355.35 346.541  11
   8   5   2 995.218 238.485   7
  -8   5  -3 10910.0 873.618  12
   8   5   3 12139.8 809.412   7
   8  -5  -3 11289.2 896.149  11
  -8   5  -4 1604.64 329.298  12
   8  -5  -4 2305.28 378.203  11
   8   5   4 2371.77 358.919   7
  -8   5  -5 7101.85 641.561  12
   8   5   5 6924.58 590.692   7
  -8   5  -6 1840.92 303.637  12
   8   5   6 1894.09 294.869   7
  -8   5  -7 3426.32 355.927  12
   8   5   7 3394.64 343.896   7
  -8  -6  -6 7731.31 591.497  13
  -8  -6  -5 4671.94 491.305  13
   8  -6   5 4217.49 415.574  11
  -8  -6  -4 8134.77 676.355  13
   8  -6   4 6570.74 595.680  11
  -8  -6  -3 1645.59 324.360  13
   8  -6   3 1513.90 318.073  11
  -8  -6  -2 2478.39 404.332  13
   8  -6   2 2280.46 391.018  11
  -8  -6  -1 3335.84 446.034  13
   8   6  -1 2619.66 295.802   7
  -8   6   1 3191.53 364.214  12
   8  -6   1 3187.13 474.820  11
  -8  -6   0 1690.54 306.672  13
   8   6   0 2161.74 291.135   7
  -8   6   0 2136.30 327.918  12
   8  -6   0 1998.00 380.130  11
  -8  -6   1 2989.84 389.388  13
  -8   6  -1 3098.39 413.433  12
   8   6   1 2992.60 348.715   7
   8  -6  -1 2910.48 452.725  11
  -8   6  -2 2941.12 397.394  12
   8   6   2 2498.50 332.923   7
   8  -6  -2 2262.21 394.677  11
  -8   6  -3 1508.05 285.429  12
   8  -6  -3 1295.17 265.718  11
   8   6   3 1672.07 274.551   7
  -8   6  -4 7749.98 610.461  12
   8   6   4 7637.22 558.425   7
   8  -6  -4 6089.93 522.046  11
  -8   6  -5 4492.81 428.678  12
   8   6   5 4637.06 414.008   7
  -8   6  -6 6898.50 490.321  12
   8   6   6 8020.37 505.973   7
  -8  -7  -3 20958.3 976.382  13
   8  -7   3 18950.6 966.358  11
  -8  -7  -2 3267.96 379.434  13
   8  -7   2 2912.71 386.576  11
  -8  -7  -1 13531.7 775.876  13
   8  -7   1 12498.2 841.467  11
  -8  -7   0-11.5542 76.3485  13
   8  -7   0-104.073 151.893  11
   8   7   1 12460.4 590.160   7
   8  -7  -1 12479.9 827.619  11
  -8   7  -2 3671.38 344.524  12
   8   7   2 2909.31 284.234   7
   8  -7  -2 3453.54 400.287  11
  -8   7  -3 21789.7 902.596  12
   8   7   3 19740.1 816.457   7
   9   0   0-136.247 147.808   7
   9   0   0 148.043 126.000  11
   9   0   1 15686.3 975.865   7
   9   0  -1 16444.6 1054.00  11
   9   0   1 15973.0 1078.25  11
   9   0  -2 1035.52 265.632  11
   9   0   2 1059.58 277.374   7
   9   0   2 886.847 270.329  11
  -9   0  -3 2507.28 463.113  12
   9   0  -3 2707.20 361.125  11
   9   0   3 2419.13 365.376   7
   9   0   3 2046.81 392.003  11
  -9   0  -4 176.616 149.040  12
   9   0  -4 63.7878 88.9512  11
   9   0   4-60.7054 127.256   7
   9   0   4-100.126 156.672  11
   9   0   5 24563.4 1105.57   7
  -9   0  -5 24546.6 1203.09  12
   9   0   5 23677.8 1150.10  11
  -9   0  -6 29018.6 1149.18  12
   9   0   6 29610.0 1147.88  11
  -9  -1  -6 1621.97 231.878  12
   9  -1   6 1434.34 227.163  11
  -9  -1  -5 3462.42 422.755  12
   9  -1   5 4090.24 440.287  11
  -9   1   4 21456.3 1012.57  12
  -9  -1  -4 20153.9 1169.63  12
   9  -1   4 21529.3 1151.21  11
   9   1  -4 18125.7 862.446  11
  -9   1   3 9246.64 739.495  12
   9  -1   3 8897.27 758.249  11
   9   1  -3 8007.42 619.120  11
  -9   1   2 5346.19 614.735  12
   9  -1   2 5334.91 603.119  11
   9   1  -2 5466.10 555.341  11
  -9   1   1 889.280 272.635  12
   9   1  -1 1702.43 302.388   7
   9  -1   1 1821.87 336.912  11
   9   1   0 17296.8 995.061   7
  -9   1   0 16706.8 1206.91  12
   9  -1   0 17253.5 1107.61  11
  -9   1  -1 1190.35 338.313  12
   9  -1  -1 1394.11 307.589  11
   9   1   1 1543.54 304.056   7
   9   1   2 5807.50 572.181   7
  -9   1  -2 5856.84 684.224  12
   9  -1  -2 5096.31 549.480  11
   9   1   3 8797.88 686.281   7
  -9   1  -3 9318.60 835.745  12
   9  -1  -3 9109.86 669.822  11
   9   1   4 22296.4 1098.25   7
  -9   1  -4 23523.4 1269.78  12
   9  -1  -4 20117.1 936.516  11
   9   1   4 22801.7 1198.95  11
   9   1   5 4607.59 450.540   7
  -9   1  -5 4211.98 468.014  12
   9   1   5 4308.58 456.466  11
   9   1   6 1955.86 269.046   7
  -9   1  -6 1962.32 270.376  12
   9   1   6 1789.67 257.375  11
  -9  -2  -5 1577.41 281.861  13
  -9  -2  -5 1180.76 221.352  12
   9  -2   5 1137.74 232.643  11
  -9  -2  -4 6948.05 554.767  13
   9  -2   4 7615.94 639.702  11
  -9   2   3 10392.1 708.396  12
   9  -2   3 10830.7 814.771  11
   9   2  -3 9416.41 650.726  11
  -9   2   2 1716.14 340.917  12
   9  -2   2 2005.06 387.093  11
   9   2  -2 1567.94 252.701   7
  -9   2   1 918.111 277.973  12
   9  -2   1 637.622 230.311  11
   9   2  -1 427.843 156.052   7
  -9   2   0 1676.67 360.666  12
   9  -2   0 1456.99 318.967  11
   9   2   0 1882.42 299.543   7
  -9   2  -1 608.288 228.948  12
   9  -2  -1 882.565 259.411  11
   9   2   1 649.062 183.079   7
  -9   2  -2 2025.14 402.142  12
   9  -2  -2 1379.43 276.764  11
   9   2   2 1634.60 288.099   7
   9   2   3 9862.63 696.423   7
  -9   2  -3 11439.5 883.371  12
   9  -2  -3 9385.21 676.219  11
   9   2   4 7230.96 577.643   7
  -9   2  -4 7603.45 667.350  12
  -9   2  -5 1277.94 258.826  12
   9   2   5 1294.02 243.787  11
   9   2   5 1122.13 222.950   7
  -9   2  -6 1601.64 248.518  12
   9   2   6 1336.54 208.781  11
   9   2   6 1213.02 208.811   7
  -9  -3  -5 4628.36 431.493  13
   9  -3   5 4307.20 392.321  11
  -9  -3  -4 3323.82 372.465  13
   9  -3   4 3003.83 376.014  11
  -9  -3  -3 4590.29 422.544  13
   9  -3   3 5125.44 519.881  11
   9   3  -2 4432.96 379.973   7
  -9   3   2 4604.92 459.086  12
   9  -3   2 4620.09 530.956  11
  -9   3   1 1635.83 299.082  12
   9  -3   1 1690.45 320.508  11
   9   3  -1 1787.29 266.836   7
   9   3   0 11972.3 734.757   7
  -9   3   0 14228.2 940.099  12
   9  -3   0 13478.7 910.908  11
   9   3   1 2246.69 318.650   7
  -9   3  -1 2003.21 354.846  12
   9  -3  -1 1862.91 329.503  11
   9   3   2 4346.15 436.878   7
  -9   3  -2 5325.51 567.381  12
   9  -3  -2 3888.80 445.983  11
   9   3   3 5131.04 466.694   7
  -9   3  -3 4872.09 527.539  12
   9  -3  -3 4406.60 434.398  11
   9   3   4 2810.67 335.522   7
  -9   3  -4 3085.44 390.040  12
   9   3   5 4334.35 397.765   7
  -9   3  -5 4708.60 438.592  12
   9   3   6 8606.26 496.033   7
  -9   3  -6 8020.39 495.259  12
   9  -4   4 2481.99 314.028  11
   9  -4   3 10995.5 716.267  11
   9  -4   2 1292.76 260.292  11
   9   4  -1 11367.2 591.287   7
  -9   4   1 12881.7 703.367  12
   9  -4   1 11136.7 776.569  11
   9   4   0 5992.51 446.767   7
  -9   4   0 7145.83 552.876  12
   9  -4   0 6374.16 581.237  11
   9   4   1 11974.0 673.348   7
  -9   4  -1 12999.1 789.935  12
   9  -4  -1 12293.9 791.439  11
  -9   4  -2 1412.26 259.631  12
   9  -4  -2 1417.51 251.354  11
   9   4   2 1304.71 225.400   7
   9   4   3 10785.7 630.141   7
   9  -4  -3 10134.9 613.400  11
   9   4   4 2039.25 257.935   7
  -9   4  -4 1775.74 257.199  12
   9   4   5 1682.93 216.290   7
  -9   4  -5 1354.71 199.979  12
   9  -5   2 13998.5 761.578  11
   9  -5   1 4582.58 436.991  11
   9  -5   0 662.040 189.677  11
   9  -5  -1 4423.22 412.104  11
   0   0   0    0.00    0.00   0
;
_shelx_hkl_checksum     46656
_shelx_res_checksum     17011
_shelxl_version_number         .2013
_iucr_refine_instructions_details
;
REM
REM  Shelx file produced by Sir2011 on Sat Jul 20  2013 at 15:02:32
REM  Structure name: skg519r3
REM
TITL skg519r3 in P2(1)2(1)2(1)
CELL 1.54184   7.945059  10.179188  14.805240  90.0000  90.0000  90.0000
ZERR    4.00   0.000129   0.000165   0.000294   0.0000   0.0000   0.0000
LATT -1
SYMM -X+1/2,-Y, Z+1/2
SYMM -X, Y+1/2,-Z+1/2
SYMM  X+1/2,-Y+1/2,-Z
SFAC C H N O
UNIT 48.00 80.00 4.00 8.00
omit 5 3 12
omit 5 4 11
omit 4 0 15
omit 4 1 15
omit 4 2 14
omit 4 2 15
omit 3 0 15
omit 3 0 16
omit 3 2 16
omit 3 2 17
temp -173
size 0.18 0.15 0.08
L.S.      12
FMAP      2
PLAN     5
BOND $H
CONF
ACTA
ISOR 0.003 $c $n $o
eqiv $1 x,1+y,z
eqiv $3 1-x,1/2+y,1.5-z
eqiv $2 1/2+x,2.5-y,1-z
htab C9 o1_$1
htab C7 o2_$2
htab c61 o1_$3
WGHT    0.037600    1.029000
FVAR      11.55544
O1    4    0.393611    0.730462    0.715559    11.00000    0.02809    0.00833 =
         0.01588    0.00600    0.00146    0.00252
N1    3    0.344363    0.831527    0.670265    11.00000    0.01717    0.00658 =
         0.00846    0.00106    0.00068    0.00006
C2    1    0.203631    0.909350    0.711162    11.00000    0.01629    0.01104 =
         0.00746    0.00020    0.00372   -0.00049
C21   1    0.269843    0.982749    0.794517    11.00000    0.02453    0.01691 =
         0.00921   -0.00256   -0.00025   -0.00025
AFIX 137
H21A  2    0.331033    0.921361    0.833527    11.00000   -1.50000
H21B  2    0.175005    1.020459    0.827969    11.00000   -1.50000
H21C  2    0.345750    1.053273    0.775251    11.00000   -1.50000
AFIX   0
C22   1    0.067039    0.811808    0.739823    11.00000    0.02076    0.01901 =
         0.01400    0.00440    0.00283   -0.00559
AFIX 137
H22A  2    0.030099    0.761107    0.687161    11.00000   -1.50000
H22B  2   -0.028924    0.859883    0.765062    11.00000   -1.50000
H22C  2    0.112502    0.751993    0.785594    11.00000   -1.50000
AFIX   0
C3    1    0.132539    1.004591    0.640829    11.00000    0.01455    0.01100 =
         0.01013   -0.00084    0.00111    0.00197
AFIX  23
H3A   2    0.065398    0.954277    0.596371    11.00000   -1.20000
H3B   2    0.055850    1.067078    0.671356    11.00000   -1.20000
AFIX   0
C4    1    0.266264    1.081200    0.591256    11.00000    0.01476    0.00866 =
         0.00613    0.00122   -0.00001    0.00047
AFIX  13
H4    2    0.333140    1.136444    0.634052    11.00000   -1.20000
AFIX   0
C5    1    0.379575    0.984321    0.541366    11.00000    0.01601    0.00924 =
         0.00836    0.00095    0.00095   -0.00015
AFIX  23
H5A   2    0.466371    1.034198    0.507811    11.00000   -1.20000
H5B   2    0.311045    0.935705    0.496626    11.00000   -1.20000
AFIX   0
C6    1    0.467357    0.885029    0.603626    11.00000    0.01614    0.00897 =
         0.00903    0.00155   -0.00081    0.00085
C61   1    0.616680    0.946110    0.653920    11.00000    0.01654    0.01317 =
         0.01598    0.00251   -0.00034   -0.00042
AFIX 137
H61A  2    0.580271    1.027013    0.684016    11.00000   -1.50000
H61B  2    0.706541    0.966493    0.610797    11.00000   -1.50000
H61C  2    0.658717    0.883884    0.699111    11.00000   -1.50000
AFIX   0
C62   1    0.529954    0.769775    0.546408    11.00000    0.02286    0.01224 =
         0.01530   -0.00188    0.00479    0.00359
AFIX 137
H62A  2    0.593369    0.708740    0.584649    11.00000   -1.50000
H62B  2    0.603102    0.802772    0.498180    11.00000   -1.50000
H62C  2    0.433483    0.723997    0.519748    11.00000   -1.50000
AFIX   0
O2    4    0.177197    1.162023    0.527239    11.00000    0.01778    0.01017 =
         0.01400    0.00406   -0.00318   -0.00004
C7    1    0.273339    1.268152    0.491585    11.00000    0.02086    0.01053 =
         0.01328    0.00396   -0.00168    0.00044
AFIX  23
H7A   2    0.220142    1.299172    0.435003    11.00000   -1.20000
H7B   2    0.387661    1.236242    0.476543    11.00000   -1.20000
AFIX   0
C8    1    0.287204    1.379315    0.555090    11.00000    0.01783    0.01394 =
         0.01612    0.00566   -0.00077   -0.00071
C9    1    0.297527    1.470497    0.604784    11.00000    0.02746    0.01551 =
         0.01639    0.00224   -0.00263   -0.00246
AFIX 163
H9    2    0.305787    1.543460    0.644548    11.00000   -1.20000
AFIX   0
HKLF 4
REM  skg519r3 in P2(1)2(1)2(1)
REM R1 =  0.0430 for    2203 Fo > 4sig(Fo)  and  0.0485 for all    2307 data
REM    140 parameters refined using     90 restraints
END
WGHT      0.0377      1.0252
REM Highest difference peak  0.222,  deepest hole -0.277,  1-sigma level  0.059
Q1    1   0.4806  0.7207  0.6798  11.00000  0.05    0.22
Q2    1   0.1732  1.1521  0.4625  11.00000  0.05    0.22
Q3    1   0.3202  0.7110  0.7609  11.00000  0.05    0.20
Q4    1   0.3622  1.2654  0.4575  11.00000  0.05    0.19
Q5    1   0.1937  1.0629  0.6359  11.00000  0.05    0.19
;
