# Supplementary material for: Crystal structure of 4-(prop-2-yn­yloxy)-2,2,6,6-tetra­methyl­piperidin-1-ox­yl
Source: Acta Crystallogr Sect E Struct Rep Online. 2014 Aug 9;70(Pt 9):130–3. doi: 10.1107/S1600536814017991 (PMC4186184; doi:10.1107/S1600536814017991)
Supplement: Supplementary file 2 [file e-70-00130-1sup2.hkl]

#
# h,k,l, Fc-squared, Fo-squared, sigma(Fo-squared), status flag
#
data_1
_shelx_title ' skg519r3 in P2(1)2(1)2(1)'
_shelx_refln_list_code          4
_shelx_F_calc_maximum       85.30
_exptl_crystal_F_000       460.00
_reflns_d_resolution_high  0.8007

loop_
 _space_group_symop_operation_xyz
 'x, y, z'
 '-x+1/2, -y, z+1/2'
 '-x, y+1/2, -z+1/2'
 'x+1/2, -y+1/2, -z'

_cell_length_a     7.9451
_cell_length_b    10.1792
_cell_length_c    14.8052
_cell_angle_alpha  90.000
_cell_angle_beta   90.000
_cell_angle_gamma  90.000

_shelx_F_squared_multiplier     1.000

loop_
 _refln_index_h
 _refln_index_k
 _refln_index_l
 _refln_F_squared_calc
 _refln_F_squared_meas
 _refln_F_squared_sigma
 _refln_observed_status
   2   0   0       4841.04       4881.51       110.29 o
   4   0   0         99.98         82.26         7.33 o
   6   0   0          5.91          3.13         2.16 o
   8   0   0         28.20         31.02         4.38 o
   1   1   0       4856.41       4812.73        58.30 o
   2   1   0        201.90        222.44         7.69 o
   3   1   0         28.21         20.25         1.91 o
   4   1   0         79.84         67.99         5.77 o
   5   1   0          2.78          1.95         1.36 o
   6   1   0        514.87        544.32        11.76 o
   7   1   0         10.06          9.70         1.97 o
   8   1   0        221.10        216.18         8.47 o
   9   1   0        139.67        128.26         4.73 o
   0   2   0        223.50        183.53         6.91 o
   1   2   0       1310.53       1312.40        22.81 o
   2   2   0       2275.00       2292.74        57.40 o
   3   2   0       1026.95       1074.16        29.81 o
   4   2   0          0.11         -0.42         1.37 o
   5   2   0        279.13        294.85        27.06 o
   6   2   0          0.90          1.29         0.66 o
   7   2   0        126.47        116.07         5.69 o
   8   2   0        130.42        136.67         6.68 o
   9   2   0         12.94         12.74         1.40 o
   1   3   0         18.11         13.23         1.48 o
   2   3   0        402.87        422.16        12.09 o
   3   3   0         21.12         21.06         2.77 o
   4   3   0        564.10        630.54        21.23 o
   5   3   0        102.42        109.44         4.15 o
   6   3   0         66.38         65.56         3.14 o
   7   3   0        624.24        614.37        13.66 o
   8   3   0        358.27        346.64         7.88 o
   9   3   0         97.73         98.01         4.67 o
   0   4   0       1979.30       1948.94        63.06 o
   1   4   0        252.28        259.08         7.56 o
   2   4   0        104.51        106.96         5.90 o
   3   4   0        185.17        186.35         9.42 o
   4   4   0        394.92        441.63        23.01 o
   5   4   0        760.12        738.39        22.47 o
   6   4   0        326.89        294.97         7.16 o
   7   4   0          5.65          5.34         1.09 o
   8   4   0        355.15        352.93         9.24 o
   9   4   0         49.19         48.42         2.23 o
   1   5   0         30.83         26.43         2.42 o
   2   5   0        438.46        437.20        16.21 o
   3   5   0        200.78        196.16        14.70 o
   4   5   0        378.47        388.10         9.85 o
   5   5   0        458.41        451.60        12.13 o
   6   5   0        184.18        185.48         6.10 o
   7   5   0         37.84         37.31         2.58 o
   8   5   0         92.85         97.75         3.50 o
   9   5   0          2.15          4.96         1.42 o
   0   6   0         23.80         22.56         3.10 o
   1   6   0         50.71         47.24         3.69 o
   2   6   0         67.10         51.62         5.52 o
   3   6   0        142.23        140.55         3.94 o
   4   6   0        614.12        617.58        12.24 o
   5   6   0         21.05         16.49         1.69 o
   6   6   0        271.80        271.65         7.48 o
   7   6   0         15.03         12.63         1.41 o
   8   6   0         15.75         15.10         1.20 o
   1   7   0        533.43        569.67         8.98 o
   2   7   0         94.52         96.98         4.19 o
   3   7   0        527.16        578.95         9.96 o
   4   7   0       1038.80       1005.10        13.09 o
   5   7   0        214.16        211.77         6.60 o
   6   7   0         44.42         39.33         2.65 o
   7   7   0         17.38         16.29         1.48 o
   8   7   0          0.44         -0.32         0.51 o
   0   8   0        278.13        293.87        10.02 o
   1   8   0        276.12        289.19         7.88 o
   2   8   0          0.76          0.59         0.79 o
   3   8   0       1645.89       1635.95        27.68 o
   4   8   0         45.89         43.44         2.96 o
   5   8   0          1.09          1.33         0.76 o
   6   8   0          0.80          1.51         0.69 o
   7   8   0          3.35          4.57         0.70 o
   1   9   0        215.59        243.99         7.54 o
   2   9   0        173.57        189.50         8.00 o
   3   9   0         46.81         47.73         2.95 o
   4   9   0         16.51         20.01         1.98 o
   5   9   0          1.44          1.02         0.67 o
   6   9   0          6.69          5.55         0.81 o
   0  10   0          5.60          2.97         2.74 o
   1  10   0         57.62         65.01         3.94 o
   2  10   0          0.03         -0.04         0.93 o
   3  10   0         21.69         19.89         1.77 o
   4  10   0         33.07         39.03         2.35 o
   5  10   0        342.35        336.94         7.78 o
   6  10   0         37.37         36.78         3.08 o
   1  11   0       1453.08       1508.20        36.02 o
   2  11   0         14.13         15.77         2.16 o
   3  11   0         14.45         13.53         1.56 o
   4  11   0        165.53        169.93         6.97 o
   0  12   0        247.45        274.79        14.54 o
   1  12   0          6.16          4.81         1.97 o
   2  12   0        159.22        152.85         9.44 o
   3  12   0         41.38         36.24         3.83 o
   1   0   1       1567.33       1526.24        33.76 o
   2   0   1         68.49         64.50         4.00 o
   3   0   1       1100.28       1094.73        22.08 o
   4   0   1        102.13         95.39         6.42 o
   5   0   1          1.64          0.23         1.52 o
   6   0   1         98.16        101.84         4.53 o
   7   0   1         18.34         19.46         2.94 o
   8   0   1        188.82        185.47         7.83 o
   9   0   1        122.40        120.00         4.47 o
  -9   1   1         12.89         11.50         1.94 o
  -8   1   1         48.94         50.12         3.94 o
  -7   1   1         94.86         98.10         4.55 o
  -6   1   1         15.64         17.95         1.81 o
  -5   1   1        328.76        324.84        20.02 o
  -4   1   1        189.38        176.86         7.36 o
  -3   1   1       1521.02       1620.27        22.24 o
  -2   1   1       6942.86       7287.95       107.47 o
  -1   1   1       1622.61       1557.35       100.90 o
   0   1   1        118.34        112.45         4.04 o
   1   1   1       1629.58       1597.91        29.05 o
   2   1   1       6937.01       6969.43       108.21 o
   3   1   1       1521.53       1656.85        32.37 o
   4   1   1        189.30        184.28         8.22 o
   5   1   1        330.46        325.61        13.22 o
   6   1   1         15.17         14.29         1.94 o
   7   1   1         93.21         96.77         5.79 o
   8   1   1         49.97         53.09         4.07 o
   9   1   1         13.06         10.51         1.36 o
  -9   2   1          5.52          4.66         0.89 o
  -8   2   1         62.86         54.17         4.28 o
  -7   2   1        170.28        170.42         6.39 o
  -6   2   1        153.99        152.90         5.26 o
  -5   2   1        199.64        151.24        20.53 o
  -4   2   1          1.94         -1.17         1.81 o
  -3   2   1         33.30         40.09         3.89 o
  -2   2   1         21.29         26.13         3.06 o
  -1   2   1         23.55         32.52         3.70 o
   0   2   1       4647.78       4266.90        88.17 o
   1   2   1         23.02         25.40         1.73 o
   2   2   1         21.45         28.74         2.20 o
   3   2   1         32.75         33.90         2.31 o
   4   2   1          1.90          3.22         1.30 o
   5   2   1        200.30        177.76        10.93 o
   6   2   1        153.84        154.68         5.91 o
   7   2   1        168.13        169.04         8.78 o
   8   2   1         62.58         52.90         4.09 o
   9   2   1          5.19          5.28         0.94 o
  -9   3   1         13.37         12.84         1.27 o
  -8   3   1        131.01        124.87         4.48 o
  -7   3   1        250.67        246.23         6.95 o
  -6   3   1        103.20         97.87         3.85 o
  -5   3   1         32.00         33.37         2.39 o
  -4   3   1        229.97        238.18        15.66 o
  -3   3   1        865.14        898.78        36.06 o
  -2   3   1        167.00        187.36         8.85 o
  -1   3   1        701.58        709.99        22.66 o
   0   3   1        204.24        192.79         5.54 o
   1   3   1        704.07        707.21        19.38 o
   2   3   1        165.84        166.75         6.41 o
   3   3   1        863.28        874.12        27.84 o
   4   3   1        231.15        235.15        11.08 o
   5   3   1         31.19         32.19         2.07 o
   6   3   1        103.17         99.07         3.87 o
   7   3   1        250.19        240.56         7.82 o
   8   3   1        131.34        125.44         5.33 o
   9   3   1         13.61         15.41         1.44 o
  -9   4   1         93.92         88.55         3.89 o
  -8   4   1         78.03         74.13         3.26 o
  -7   4   1        301.53        290.03         7.66 o
  -6   4   1         68.88         68.13         3.34 o
  -5   4   1         37.58         35.56         2.32 o
  -4   4   1        179.19        172.65        17.93 o
  -3   4   1        112.78        116.97         7.99 o
  -2   4   1        242.75        258.67        17.06 o
  -1   4   1         43.55         38.63         3.14 o
   0   4   1        101.08        125.23         4.42 o
   1   4   1         42.82         39.55         2.11 o
   2   4   1        240.45        263.40         8.22 o
   3   4   1        111.36        108.90         5.89 o
   4   4   1        178.76        159.43        10.10 o
   5   4   1         38.48         37.50         2.25 o
   6   4   1         68.12         63.28         3.15 o
   7   4   1        302.82        292.13         7.71 o
   8   4   1         78.26         74.58         3.21 o
   9   4   1         93.90         92.77         3.22 o
  -9   5   1         33.27         34.32         3.27 o
  -8   5   1         21.83         19.79         1.57 o
  -7   5   1         45.69         44.66         2.79 o
  -6   5   1         81.58         73.82         3.77 o
  -5   5   1         40.97         41.59         2.52 o
  -4   5   1        617.63        601.10        12.14 o
  -3   5   1         12.22         13.77         3.77 o
  -2   5   1        283.60        304.24        15.96 o
  -1   5   1         10.99          8.89         1.92 o
   0   5   1        261.34        246.22         7.80 o
   1   5   1         10.68         11.26         1.64 o
   2   5   1        285.58        269.45        14.11 o
   3   5   1         12.76          8.41         2.36 o
   4   5   1        617.93        590.06        12.46 o
   5   5   1         41.07         42.43         2.57 o
   6   5   1         81.35         74.93         3.83 o
   7   5   1         45.31         41.73         2.71 o
   8   5   1         22.66         20.63         1.58 o
   9   5   1         33.37         33.13         3.09 o
  -8   6   1         25.49         22.60         1.40 o
  -7   6   1         21.46         20.93         1.84 o
  -6   6   1         79.49         75.81         3.76 o
  -5   6   1        342.81        336.67         7.74 o
  -4   6   1        158.97        154.14         4.20 o
  -3   6   1        156.56        162.06         4.48 o
  -2   6   1         53.62         47.53         6.76 o
  -1   6   1        199.40        211.20         8.87 o
   0   6   1          0.07          0.09         0.79 o
   1   6   1        199.40        201.39         7.72 o
   2   6   1         54.08         53.88         4.48 o
   3   6   1        156.25        155.27         6.06 o
   4   6   1        157.52        148.30         4.77 o
   5   6   1        341.60        334.30         7.82 o
   6   6   1         80.60         70.14         3.64 o
   7   6   1         21.33         22.31         1.93 o
   8   6   1         25.93         22.48         1.48 o
  -8   7   1         91.25         97.94         4.27 o
  -7   7   1          2.43          3.05         0.66 o
  -6   7   1        119.21        118.75         4.51 o
  -5   7   1         99.38         97.02         4.28 o
  -4   7   1         87.01         85.70         3.23 o
  -3   7   1         65.00         67.47         2.64 o
  -2   7   1        410.83        419.16         7.58 o
  -1   7   1         26.67         24.06         1.94 o
   0   7   1          7.56          5.83         1.14 o
   1   7   1         26.82         23.76         1.64 o
   2   7   1        415.07        400.85         9.50 o
   3   7   1         64.77         65.51         3.04 o
   4   7   1         87.80         87.36         3.90 o
   5   7   1        100.28         95.99         4.42 o
   6   7   1        117.39        109.13         4.44 o
   7   7   1          2.60          3.00         0.79 o
   8   7   1         91.57         93.37         3.60 o
  -7   8   1        170.36        165.58        12.82 o
  -6   8   1         58.77         62.88         3.12 o
  -5   8   1         12.35         13.85         1.63 o
  -4   8   1         59.35         56.16         2.91 o
  -3   8   1        170.85        169.76         4.65 o
  -2   8   1        154.23        169.64         5.52 o
  -1   8   1         58.50         64.58         3.55 o
   0   8   1        256.46        267.49         6.54 o
   1   8   1         59.20         67.50         4.70 o
   2   8   1        153.74        161.93         6.37 o
   3   8   1        169.93        167.03         5.93 o
   4   8   1         59.39         57.80         3.54 o
   5   8   1         11.86         15.73         1.89 o
   6   8   1         58.89         59.63         3.01 o
   7   8   1        167.92        171.95         5.61 o
  -6   9   1         53.01         45.94         6.81 o
  -5   9   1         23.62         21.21         2.07 o
  -4   9   1         52.37         50.23         2.93 o
  -3   9   1        127.56        142.87         4.49 o
  -2   9   1        219.49        241.60        13.08 o
  -1   9   1         43.80         43.36         3.22 o
   0   9   1          9.54         16.22         1.87 o
   1   9   1         44.30         46.50         3.84 o
   2   9   1        221.53        229.86         7.92 o
   3   9   1        128.29        136.31         6.10 o
   4   9   1         52.10         44.94         2.97 o
   5   9   1         23.06         21.32         2.09 o
   6   9   1         53.11         56.10         3.40 o
  -6  10   1          7.00          8.26         1.26 o
  -5  10   1         59.09         59.49         5.71 o
  -4  10   1        335.57        324.91        16.77 o
  -3  10   1        256.61        257.55         7.34 o
  -2  10   1         54.50         55.58         3.44 o
  -1  10   1        472.96        513.24        14.53 o
   0  10   1         13.09         16.84         3.31 o
   1  10   1        472.16        535.23        17.24 o
   2  10   1         53.99         57.47         3.73 o
   3  10   1        257.28        269.97         7.46 o
   4  10   1        332.09        346.81        10.09 o
   5  10   1         59.86         61.58         2.58 o
   6  10   1          6.72          5.75         1.05 o
  -4  11   1          0.91          1.00         0.72 o
  -3  11   1         50.61         50.55         4.05 o
  -2  11   1         49.47         42.69         3.39 o
  -1  11   1         14.15         14.22         2.91 o
   0  11   1         33.41         26.64         2.89 o
   1  11   1         14.31         14.37         2.17 o
   2  11   1         47.75         43.55         2.79 o
   3  11   1         51.16         55.14         2.65 o
   4  11   1          0.96          1.19         0.55 o
  -2  12   1         36.97         36.64         4.24 o
  -1  12   1         72.18         72.74         4.91 o
   0  12   1        320.97        341.29        13.15 o
   1  12   1         73.13         72.97         7.42 o
   2  12   1         37.76         34.14         4.44 o
   3  12   1        105.06         97.38         6.49 o
   0   0   2        107.18        103.61         7.41 o
   1   0   2       7138.25       6776.91        91.01 o
   2   0   2        451.39        473.84        11.42 o
   3   0   2          6.83          8.60         1.84 o
   4   0   2        780.22        876.71        21.65 o
   5   0   2         34.04         25.87         4.31 o
   6   0   2        127.31        146.05         5.39 o
   7   0   2         73.22         72.95         4.04 o
   8   0   2          0.02          0.87         0.89 o
   9   0   2          6.36          7.48         1.17 o
  -9   1   2         45.54         40.35         2.55 o
  -8   1   2        188.99        185.11         6.58 o
  -7   1   2        172.54        181.32         6.54 o
  -6   1   2         20.60         24.25         2.15 o
  -5   1   2        211.66        195.32        24.68 o
  -4   1   2        568.40        591.69        18.67 o
  -3   1   2        827.77        896.76        25.47 o
  -2   1   2        553.01        558.66        17.50 o
  -1   1   2       2572.26       2472.98        70.87 o
   0   1   2       5189.52       4666.45       109.42 o
   1   1   2       2581.98       2413.87        39.08 o
   2   1   2        556.23        545.85        20.54 o
   3   1   2        833.28        964.06        21.85 o
   4   1   2        563.27        605.33        19.58 o
   5   1   2        212.51        202.54         9.41 o
   6   1   2         20.57         22.62         2.17 o
   7   1   2        173.63        189.63         8.21 o
   8   1   2        186.71        178.12         6.57 o
   9   1   2         46.08         41.68         2.57 o
  -9   2   2         11.80         12.88         1.35 o
  -8   2   2        123.01        126.82         4.49 o
  -7   2   2        166.47        167.27         6.31 o
  -6   2   2         74.45         74.86         3.83 o
  -5   2   2        321.24        331.50        12.76 o
  -4   2   2       1030.12       1006.00        30.01 o
  -3   2   2        336.32        359.18        14.80 o
  -2   2   2       1144.52       1193.89        35.55 o
  -1   2   2       1409.01       1377.61        32.46 o
   0   2   2        225.73        173.25        10.62 o
   1   2   2       1415.96       1396.16        18.66 o
   2   2   2       1148.33       1181.73        20.19 o
   3   2   2        335.86        366.99        12.65 o
   4   2   2       1034.88       1080.23        33.12 o
   5   2   2        320.89        335.38        10.99 o
   6   2   2         75.59         78.56         4.25 o
   7   2   2        166.89        178.88         6.74 o
   8   2   2        121.35        126.37         6.42 o
   9   2   2         11.52         12.29         1.34 o
  -9   3   2         36.56         33.94         1.92 o
  -8   3   2        153.97        155.93         4.98 o
  -7   3   2        196.79        188.76         5.95 o
  -6   3   2        155.25        149.85         4.97 o
  -5   3   2        234.53        241.56         5.94 o
  -4   3   2        386.92        368.45        30.41 o
  -3   3   2        651.88        745.90        23.05 o
  -2   3   2       1235.46       1328.97        44.71 o
  -1   3   2          1.50          1.20         0.86 o
   0   3   2        409.13        379.27         7.79 o
   1   3   2          1.57          2.07         0.68 o
   2   3   2       1232.24       1297.54        22.25 o
   3   3   2        651.01        723.25        16.26 o
   4   3   2        389.42        404.54        18.03 o
   5   3   2        233.01        243.67         9.10 o
   6   3   2        154.60        144.38         6.99 o
   7   3   2        195.24        191.68        10.20 o
   8   3   2        155.23        153.45         5.86 o
   9   3   2         35.87         33.47         2.75 o
  -9   4   2          8.41          9.68         1.95 o
  -8   4   2          4.51          4.51         1.13 o
  -7   4   2        168.56        165.56         5.57 o
  -6   4   2         32.24         30.97         2.24 o
  -5   4   2        317.29        303.95         7.73 o
  -4   4   2        298.24        321.45        28.78 o
  -3   4   2        254.02        237.92        14.31 o
  -2   4   2        431.19        447.43        19.06 o
  -1   4   2        860.57        898.66        25.74 o
   0   4   2         57.77         50.10         3.01 o
   1   4   2        863.24        899.43        19.55 o
   2   4   2        431.11        434.03        12.61 o
   3   4   2        258.00        242.69         9.76 o
   4   4   2        295.89        271.39        16.42 o
   5   4   2        317.98        315.55        11.30 o
   6   4   2         32.13         30.78         2.37 o
   7   4   2        169.08        162.93         5.54 o
   8   4   2          4.27          2.83         0.71 o
   9   4   2          8.35         10.29         1.06 o
  -9   5   2        108.62        104.84         5.70 o
  -8   5   2         10.50          9.80         1.05 o
  -7   5   2         14.30         13.88         1.55 o
  -6   5   2        207.86        210.17         6.49 o
  -5   5   2        604.44        608.35        10.09 o
  -4   5   2        423.14        430.54         8.84 o
  -3   5   2         54.08         47.53         6.78 o
  -2   5   2        307.90        339.26        17.73 o
  -1   5   2         18.13         13.69         2.68 o
   0   5   2         26.36         21.05         2.69 o
   1   5   2         18.88         16.03         2.12 o
   2   5   2        310.05        316.77        11.71 o
   3   5   2         54.13         50.06         5.68 o
   4   5   2        425.33        423.99         8.56 o
   5   5   2        602.97        593.60        19.16 o
   6   5   2        206.47        201.38         6.43 o
   7   5   2         14.06         13.02         1.56 o
   8   5   2         10.27          8.93         1.26 o
  -8   6   2         15.92         17.83         2.11 o
  -7   6   2         21.84         23.50         1.83 o
  -6   6   2         75.96         78.75         3.72 o
  -5   6   2        663.52        644.54        10.29 o
  -4   6   2        570.80        548.07         8.81 o
  -3   6   2        293.86        306.55         7.41 o
  -2   6   2         97.74         95.24         9.86 o
  -1   6   2        235.19        257.44        11.82 o
   0   6   2         10.45         11.82         2.02 o
   1   6   2        235.27        237.32         8.67 o
   2   6   2         97.14         85.01         6.51 o
   3   6   2        294.37        302.29        10.94 o
   4   6   2        569.87        529.12         9.85 o
   5   6   2        666.12        655.00        14.04 o
   6   6   2         76.64         73.69         3.79 o
   7   6   2         21.61         21.91         1.82 o
   8   6   2         15.68         19.36         1.60 o
  -8   7   2         23.47         23.25         2.03 o
  -7   7   2        138.77        131.96        17.00 o
  -6   7   2         87.85         82.37         3.56 o
  -5   7   2         17.15         17.14         1.76 o
  -4   7   2        459.23        460.87         8.00 o
  -3   7   2        403.79        404.48         7.74 o
  -2   7   2        390.83        425.79         8.78 o
  -1   7   2         11.78         10.34         1.21 o
   0   7   2          0.76         -0.19         0.73 o
   1   7   2         11.70          9.88         1.24 o
   2   7   2        387.90        397.68        10.07 o
   3   7   2        408.11        385.67        10.89 o
   4   7   2        457.95        443.64        10.55 o
   5   7   2         17.14         16.83         1.88 o
   6   7   2         87.85         82.27         3.90 o
   7   7   2        139.42        138.41         4.36 o
   8   7   2         23.56         24.78         1.60 o
  -7   8   2         46.28         51.20         3.62 o
  -6   8   2          5.77          6.68         1.90 o
  -5   8   2         28.79         21.34         3.34 o
  -4   8   2        150.27        151.65         5.50 o
  -3   8   2        194.96        205.64         5.70 o
  -2   8   2        298.72        305.94         7.70 o
  -1   8   2        116.30        116.33         5.20 o
   0   8   2        171.93        171.79         5.99 o
   1   8   2        115.50        121.97         5.39 o
   2   8   2        299.74        308.01        10.13 o
   3   8   2        193.92        190.07         7.17 o
   4   8   2        151.31        147.94         5.80 o
   5   8   2         27.32         22.79         2.15 o
   6   8   2          5.69          7.85         1.25 o
   7   8   2         46.86         55.17         2.30 o
  -6   9   2        164.66        146.20        17.35 o
  -5   9   2         67.55         57.11         5.46 o
  -4   9   2         56.08         42.64         4.63 o
  -3   9   2        367.38        384.04        16.07 o
  -2   9   2        208.02        224.86         8.58 o
  -1   9   2        195.74        197.42         8.59 o
   0   9   2         34.00         37.75         3.52 o
   1   9   2        196.22        211.39         8.42 o
   2   9   2        208.07        217.82         8.62 o
   3   9   2        367.73        366.19        13.47 o
   4   9   2         57.10         47.85         4.91 o
   5   9   2         67.07         66.05         3.31 o
   6   9   2        165.77        173.35         5.15 o
  -6  10   2         56.63         53.24         4.19 o
  -5  10   2          9.63          6.69         1.42 o
  -4  10   2         66.54         70.12         7.23 o
  -3  10   2         51.57         46.40         3.99 o
  -2  10   2         53.37         52.55         4.37 o
  -1  10   2        175.79        201.72        11.03 o
   0  10   2         64.76         70.49         6.48 o
   1  10   2        177.72        193.93         8.02 o
   2  10   2         51.70         56.43         4.40 o
   3  10   2         51.55         51.35         3.22 o
   4  10   2         65.97         69.15         3.34 o
   5  10   2          9.62          9.19         1.03 o
   6  10   2         57.70         63.86         4.59 o
  -4  11   2        125.89        114.53         5.08 o
  -3  11   2        255.70        250.61         8.91 o
  -2  11   2        123.81        122.69         7.57 o
  -1  11   2          7.48          5.85         2.10 o
   0  11   2        199.36        203.16         7.92 o
   1  11   2          7.33          6.07         1.66 o
   2  11   2        122.92        131.49         4.73 o
   3  11   2        254.75        280.61        10.14 o
   4  11   2        125.37        128.39         3.57 o
  -2  12   2        154.87        136.14         7.79 o
  -1  12   2        123.86        121.00         6.03 o
   0  12   2          8.15          7.07         2.85 o
   1  12   2        121.65        131.80         5.71 o
   2  12   2        156.45        162.74         7.16 o
   3  12   2          5.40          4.34         1.50 o
   1   0   3       2496.22       2297.50        43.19 o
   2   0   3         85.14         79.44         3.88 o
   3   0   3        173.43        162.37         7.25 o
   4   0   3         23.50         14.00         2.52 o
   5   0   3        617.86        647.15        37.82 o
   6   0   3          7.42          9.65         1.48 o
   7   0   3        291.37        305.09         8.76 o
   8   0   3        394.58        391.67        13.14 o
   9   0   3         23.32         18.36         1.46 o
  -9   1   3         69.71         64.85         3.01 o
  -8   1   3          9.09          6.62         1.26 o
  -7   1   3         12.25         11.43         1.87 o
  -6   1   3         25.42         24.69         2.24 o
  -5   1   3         23.73         20.01         9.09 o
  -4   1   3        606.45        589.04        32.71 o
  -3   1   3        124.52        115.79         8.27 o
  -2   1   3       1559.96       1443.01       146.12 o
  -1   1   3       3394.22       3280.01        83.82 o
   0   1   3       6996.66       6521.61        97.26 o
   1   1   3       3386.92       3311.27       142.47 o
   2   1   3       1559.79       1499.79        57.72 o
   3   1   3        126.28        115.31         6.60 o
   4   1   3        611.06        658.22        17.10 o
   5   1   3         23.03         17.95         2.88 o
   6   1   3         25.63         26.03         2.30 o
   7   1   3         12.16         12.78         1.82 o
   8   1   3          9.38          9.69         3.40 o
   9   1   3         69.46         67.79         3.11 o
  -9   2   3         82.84         75.99         3.09 o
  -8   2   3         36.29         32.44         2.19 o
  -7   2   3        360.00        360.58         9.60 o
  -6   2   3        332.41        313.02         8.28 o
  -5   2   3         71.65         79.08         3.73 o
  -4   2   3          1.20          2.03         2.23 o
  -3   2   3       1020.31       1062.33        31.58 o
  -2   2   3       4755.45       4918.63       181.69 o
  -1   2   3        152.41        152.69         6.91 o
   0   2   3        104.28         69.61         4.55 o
   1   2   3        149.33        153.88         3.92 o
   2   2   3       4755.62       5016.19        58.43 o
   3   2   3       1023.86       1119.87        29.44 o
   4   2   3          1.28          1.16         1.32 o
   5   2   3         70.26         79.70         4.34 o
   6   2   3        330.14        328.29         8.36 o
   7   2   3        359.56        370.14        17.11 o
   8   2   3         35.81         30.53         2.64 o
   9   2   3         82.49         75.66         4.05 o
  -9   3   3         37.82         36.08         2.46 o
  -8   3   3         25.23         24.44         1.90 o
  -7   3   3         51.43         44.70         2.77 o
  -6   3   3        123.77        125.52         4.48 o
  -5   3   3        306.98        327.22         6.44 o
  -4   3   3        102.15         75.79        16.46 o
  -3   3   3       4964.65       5360.87       100.89 o
  -2   3   3        364.61        382.03        18.03 o
  -1   3   3       1565.17       1678.31        31.06 o
   0   3   3          0.41          0.48         0.92 o
   1   3   3       1570.73       1600.71        23.83 o
   2   3   3        365.13        363.64        11.04 o
   3   3   3       4975.09       5352.83        69.61 o
   4   3   3        103.19        108.58         7.30 o
   5   3   3        306.90        340.07        13.44 o
   6   3   3        125.04        125.11         6.85 o
   7   3   3         50.25         41.63         3.20 o
   8   3   3         25.10         21.82         2.14 o
   9   3   3         39.27         35.93         2.04 o
  -9   4   3         87.42         82.35         5.36 o
  -8   4   3         90.83         88.35         3.30 o
  -7   4   3         80.92         77.23         3.62 o
  -6   4   3         70.10         68.63         3.38 o
  -5   4   3        221.21        199.19         5.08 o
  -4   4   3        191.69        220.61         7.40 o
  -3   4   3        184.61        187.80        13.60 o
  -2   4   3        607.78        703.09        26.20 o
  -1   4   3        972.87       1060.57        29.77 o
   0   4   3        203.93        224.40        10.16 o
   1   4   3        971.11        993.61        19.03 o
   2   4   3        609.76        671.21        16.51 o
   3   4   3        185.19        178.78         8.49 o
   4   4   3        194.89        213.44         7.55 o
   5   4   3        217.79        201.35         8.67 o
   6   4   3         71.65         72.88         3.53 o
   7   4   3         78.90         76.35         4.30 o
   8   4   3         89.84         80.70         3.87 o
   9   4   3         86.38         78.35         3.29 o
  -8   5   3         87.06         81.93         4.96 o
  -7   5   3         22.77         19.63         1.75 o
  -6   5   3        521.72        511.16        16.47 o
  -5   5   3        232.17        225.66         7.73 o
  -4   5   3        233.03        234.67         7.42 o
  -3   5   3         27.99         22.62         5.09 o
  -2   5   3         65.15         68.67         8.14 o
  -1   5   3        468.07        532.81        21.52 o
   0   5   3        336.47        355.32        12.86 o
   1   5   3        468.09        510.20        11.93 o
   2   5   3         65.62         63.10         5.26 o
   3   5   3         27.54         20.43         3.21 o
   4   5   3        233.03        224.85         5.78 o
   5   5   3        231.31        223.00         6.62 o
   6   5   3        517.82        504.82        10.80 o
   7   5   3         23.70         17.99         1.76 o
   8   5   3         87.30         86.20         3.71 o
  -8   6   3         12.11         11.84         1.70 o
  -7   6   3        105.85        112.75         6.54 o
  -6   6   3        118.14        114.20         7.21 o
  -5   6   3        407.09        387.67        10.78 o
  -4   6   3        822.09        857.83        15.31 o
  -3   6   3         39.49         38.62         2.56 o
  -2   6   3        104.23        117.42         7.60 o
  -1   6   3        236.51        264.90        15.80 o
   0   6   3          8.77          5.46         1.40 o
   1   6   3        237.55        253.60        10.17 o
   2   6   3        104.42        110.72         5.45 o
   3   6   3         39.07         39.36         2.91 o
   4   6   3        820.64        819.52        15.53 o
   5   6   3        406.92        387.03         8.99 o
   6   6   3        117.07        121.57         4.86 o
   7   6   3        106.20        112.97         4.15 o
   8   6   3         11.52         11.26         1.19 o
  -8   7   3        142.87        149.75         7.52 o
  -7   7   3         92.63         95.91         5.56 o
  -6   7   3        192.75        176.99         9.89 o
  -5   7   3        109.80        108.13         5.80 o
  -4   7   3        292.14        302.32         8.26 o
  -3   7   3          3.22          0.58         1.35 o
  -2   7   3        224.50        224.10         6.52 o
  -1   7   3         48.57         43.39         2.51 o
   0   7   3         10.63         13.92         1.49 o
   1   7   3         48.65         41.10         3.82 o
   2   7   3        221.13        218.40         7.87 o
   3   7   3          3.61          1.28         1.15 o
   4   7   3        292.19        293.76         8.98 o
   5   7   3        109.34        112.37         4.92 o
   6   7   3        195.17        197.23         6.11 o
   7   7   3         91.82        100.25         3.60 o
   8   7   3        144.44        155.12         7.68 o
  -7   8   3         32.84         28.99         2.58 o
  -6   8   3         20.62         18.39         3.76 o
  -5   8   3        163.17        152.84        11.75 o
  -4   8   3        227.60        229.77         8.76 o
  -3   8   3         49.15         43.60         3.39 o
  -2   8   3        271.81        269.92         7.65 o
  -1   8   3        145.66        155.96         5.79 o
   0   8   3          4.26          5.56         1.14 o
   1   8   3        146.86        147.74         7.06 o
   2   8   3        271.05        279.51        12.02 o
   3   8   3         49.58         43.69         4.65 o
   4   8   3        229.69        221.26         7.25 o
   5   8   3        161.78        163.45         5.74 o
   6   8   3         20.38         23.26         1.87 o
   7   8   3         33.28         32.78         1.70 o
  -6   9   3         27.79         27.21         3.81 o
  -5   9   3         88.82         87.81         5.89 o
  -4   9   3          1.08         -0.22         0.99 o
  -3   9   3        420.04        419.79        12.38 o
  -2   9   3        106.54        107.91         5.79 o
  -1   9   3        411.54        446.16        12.53 o
   0   9   3         22.12         21.83         2.79 o
   1   9   3        409.88        433.58        15.57 o
   2   9   3        106.92        108.20         7.40 o
   3   9   3        423.00        417.96        10.53 o
   4   9   3          1.08          0.79         0.90 o
   5   9   3         88.37         88.57         3.80 o
   6   9   3         27.88         26.41         1.66 o
  -5  10   3         69.82         66.39         4.38 o
  -4  10   3        100.76         93.19         7.89 o
  -3  10   3         29.13         25.26         2.27 o
  -2  10   3        122.60        112.18         6.02 o
  -1  10   3        595.72        636.79        20.55 o
   0  10   3       1207.34       1214.69        29.94 o
   1  10   3        595.50        657.95        33.91 o
   2  10   3        122.32        127.74         6.54 o
   3  10   3         30.01         34.18         2.66 o
   4  10   3         98.48         90.47         3.84 o
   5  10   3         70.25         76.28         2.92 o
  -4  11   3        104.34         97.46         6.59 o
  -3  11   3        126.92        119.92         8.61 o
  -2  11   3        115.36        129.06         7.52 o
  -1  11   3          0.36         -0.46         0.84 o
   0  11   3        348.23        353.31        10.51 o
   1  11   3          0.39          1.17         1.34 o
   2  11   3        112.59        125.00         4.64 o
   3  11   3        125.25        134.06         4.39 o
   4  11   3        104.02        112.03         3.32 o
  -1  12   3         58.23         52.15         6.22 o
   0  12   3         26.16         26.84         4.47 o
   1  12   3         58.40         53.42         3.58 o
   2  12   3         45.47         47.47         2.42 o
   0   0   4       1084.95       1038.90        37.79 o
   1   0   4       1129.04       1102.70        43.08 o
   2   0   4          7.17          7.04         0.95 o
   3   0   4        957.94        981.32        25.13 o
   4   0   4         11.95         12.06         5.86 o
   5   0   4         40.13         49.29         4.18 o
   6   0   4         84.25         92.02         4.24 o
   7   0   4         54.68         52.57         3.38 o
   8   0   4         88.31         97.01         4.47 o
   9   0   4          0.05          0.18         0.45 o
  -9   1   4        175.37        150.96         5.09 o
  -8   1   4         55.53         50.01         2.70 o
  -7   1   4          4.82          3.59         1.00 o
  -6   1   4        237.71        232.50         6.93 o
  -5   1   4        223.34        228.10         8.03 o
  -4   1   4        235.00        178.26        18.87 o
  -3   1   4        707.23        835.01        48.44 o
  -2   1   4          4.85          4.08         4.99 o
  -1   1   4        625.22        595.40        16.92 o
   0   1   4         14.80         11.65         2.98 o
   1   1   4        629.50        618.69        16.44 o
   2   1   4          4.52          5.97         1.22 o
   3   1   4        707.28        737.61        22.51 o
   4   1   4        236.05        252.37        16.64 o
   5   1   4        223.77        233.83         7.61 o
   6   1   4        237.38        237.57         7.41 o
   7   1   4          4.67          3.74         1.04 o
   8   1   4         56.09         52.23         3.86 o
   9   1   4        173.90        164.48         4.95 o
  -9   2   4         55.00         54.30         3.14 o
  -8   2   4         62.91         54.88         2.50 o
  -7   2   4        108.70        108.29         4.28 o
  -6   2   4        188.18        190.07         6.57 o
  -5   2   4        135.90        131.17         4.94 o
  -4   2   4        200.37        181.55        14.63 o
  -3   2   4        474.76        481.64        23.16 o
  -2   2   4        682.07        715.07        26.85 o
  -1   2   4       3847.07       4002.04        74.07 o
   0   2   4       7276.09       7120.99        77.67 o
   1   2   4       3850.40       3811.60        53.79 o
   2   2   4        682.25        727.88        16.29 o
   3   2   4        475.72        536.06        12.10 o
   4   2   4        201.61        211.67         9.89 o
   5   2   4        137.49        138.29         4.47 o
   6   2   4        188.45        207.75         6.45 o
   7   2   4        108.74        116.23         5.30 o
   8   2   4         62.95         55.83         3.41 o
   9   2   4         54.15         55.38         3.27 o
  -9   3   4         19.72         23.77         1.98 o
  -8   3   4         57.82         50.71         4.02 o
  -7   3   4         30.81         29.51         1.98 o
  -6   3   4         28.35         29.52         2.62 o
  -5   3   4        116.03        121.51         4.35 o
  -4   3   4         73.81         56.21         7.90 o
  -3   3   4        107.81         94.20        10.12 o
  -2   3   4        337.32        361.83        18.53 o
  -1   3   4        280.93        295.42        11.48 o
   0   3   4        152.29        149.88         5.83 o
   1   3   4        278.31        272.57         6.78 o
   2   3   4        334.97        366.53        10.94 o
   3   3   4        106.83        100.68         5.82 o
   4   3   4         73.28         67.43         5.75 o
   5   3   4        116.42        133.40         6.65 o
   6   3   4         28.68         31.14         3.74 o
   7   3   4         30.20         30.53         2.78 o
   8   3   4         56.83         52.88         3.17 o
   9   3   4         19.17         21.97         1.90 o
  -9   4   4         14.86         18.59         2.35 o
  -8   4   4         64.55         63.82         4.85 o
  -7   4   4         33.18         36.39         3.77 o
  -6   4   4        133.38        128.93         7.47 o
  -5   4   4        250.54        264.86         8.17 o
  -4   4   4        151.72        156.50         5.46 o
  -3   4   4        219.00        217.29        15.70 o
  -2   4   4        299.57        340.23        20.70 o
  -1   4   4         39.93         36.03         4.43 o
   0   4   4        350.26        347.11        10.11 o
   1   4   4         39.42         37.30         2.83 o
   2   4   4        297.42        316.10        11.18 o
   3   4   4        220.25        210.91         9.45 o
   4   4   4        151.82        150.62         6.90 o
   5   4   4        252.60        277.91         7.50 o
   6   4   4        133.28        142.28         6.03 o
   7   4   4         33.11         32.17         2.78 o
   8   4   4         64.60         64.42         3.32 o
   9   4   4         14.83         14.35         1.36 o
  -8   5   4         20.21         12.38         1.89 o
  -7   5   4         31.23         24.12         3.45 o
  -6   5   4         52.61         57.84         5.06 o
  -5   5   4        298.72        291.96         8.89 o
  -4   5   4        118.65        128.39         5.15 o
  -3   5   4         28.33         24.09         2.58 o
  -2   5   4        337.56        373.83        20.19 o
  -1   5   4         15.17          4.01         1.92 o
   0   5   4        555.56        614.16        15.59 o
   1   5   4         15.74          9.56         2.43 o
   2   5   4        338.86        345.65        12.80 o
   3   5   4         28.44         19.52         2.27 o
   4   5   4        117.30        126.43         4.30 o
   5   5   4        298.19        302.77        10.12 o
   6   5   4         52.41         54.92         3.20 o
   7   5   4         31.06         25.77         2.36 o
   8   5   4         20.16         15.88         1.68 o
  -8   6   4         56.01         54.95         5.86 o
  -7   6   4          5.12          5.64         1.66 o
  -6   6   4        245.96        217.86         9.92 o
  -5   6   4         91.95         76.16         4.78 o
  -4   6   4         42.84         44.87         3.37 o
  -3   6   4        193.50        197.63         6.07 o
  -2   6   4         79.39         81.96         4.44 o
  -1   6   4        165.25        157.46        12.15 o
   0   6   4         16.26          9.33         2.00 o
   1   6   4        165.17        148.96        10.64 o
   2   6   4         81.14         77.72         4.20 o
   3   6   4        192.72        190.20         6.65 o
   4   6   4         43.27         44.93         2.73 o
   5   6   4         92.73         80.16         4.06 o
   6   6   4        249.29        231.41         6.77 o
   7   6   4          5.15          7.62         1.06 o
   8   6   4         55.17         53.63         3.77 o
  -7   7   4         51.65         45.84         3.58 o
  -6   7   4        138.35        130.90         8.38 o
  -5   7   4         95.94         77.90         4.83 o
  -4   7   4        185.41        185.45         7.66 o
  -3   7   4        166.39        165.06         5.83 o
  -2   7   4         42.42         41.23         2.73 o
  -1   7   4        114.39        118.06         4.75 o
   0   7   4         29.10         40.17         2.72 o
   1   7   4        112.41        113.31         5.50 o
   2   7   4         41.69         35.86         3.14 o
   3   7   4        165.27        158.81         6.85 o
   4   7   4        183.26        181.50         6.16 o
   5   7   4         96.74         81.95         4.17 o
   6   7   4        139.79        134.75         4.90 o
   7   7   4         51.30         47.48         2.34 o
  -7   8   4         19.71         21.80         2.09 o
  -6   8   4         60.57         52.67         4.23 o
  -5   8   4         22.20         17.55         2.28 o
  -4   8   4          2.92          3.00         1.25 o
  -3   8   4         40.38         49.42         3.59 o
  -2   8   4        128.07        126.94         5.63 o
  -1   8   4         48.32         40.82         3.19 o
   0   8   4         17.63         19.93         2.24 o
   1   8   4         49.61         43.38         3.03 o
   2   8   4        129.12        116.90         6.36 o
   3   8   4         41.45         43.65         8.08 o
   4   8   4          2.67          0.89         0.92 o
   5   8   4         22.22         21.29         2.16 o
   6   8   4         59.86         56.31         2.53 o
   7   8   4         19.55         21.08         1.80 o
  -6   9   4          4.61          6.10         1.72 o
  -5   9   4          3.73          1.34         1.58 o
  -4   9   4         51.56         42.95         3.96 o
  -3   9   4        100.73        107.25         5.86 o
  -2   9   4        275.19        278.55        10.14 o
  -1   9   4        304.85        328.89        10.56 o
   0   9   4        259.18        280.89         9.20 o
   1   9   4        303.70        321.31        13.23 o
   2   9   4        274.77        293.39        12.57 o
   3   9   4        100.31        102.47         4.94 o
   4   9   4         51.57         50.54         3.22 o
   5   9   4          3.80          4.05         0.83 o
   6   9   4          4.40          6.25         0.79 o
  -5  10   4         29.74         29.74         2.51 o
  -4  10   4         36.69         38.20         4.48 o
  -3  10   4          1.75          1.34         0.83 o
  -2  10   4        161.96        158.02         6.79 o
  -1  10   4          2.85          1.15         1.80 o
   0  10   4         17.28         20.44         5.54 o
   1  10   4          2.87          1.57         1.38 o
   2  10   4        161.19        161.17         7.41 o
   3  10   4          1.55          1.38         1.02 o
   4  10   4         36.81         44.46         2.61 o
   5  10   4         30.03         32.62         1.81 o
  -3  11   4          0.06          0.56         0.99 o
  -2  11   4         80.20         74.59         5.27 o
  -1  11   4         57.60         60.32         8.40 o
   0  11   4         53.48         47.53         7.21 o
   1  11   4         58.36         56.03         5.14 o
   2  11   4         79.26         83.48         3.74 o
   3  11   4          0.06          1.47         0.66 o
   4  11   4         27.75         30.66         1.63 o
  -1  12   4         60.03         65.54         6.73 o
   0  12   4         37.18         33.51         4.89 o
   1  12   4         59.68         64.35         5.32 o
   2  12   4          3.14          3.83         1.28 o
   1   0   5          3.36          5.27         4.72 o
   2   0   5          3.26          4.70         2.29 o
   3   0   5        277.79        259.06        27.97 o
   4   0   5        387.01        443.71        40.38 o
   5   0   5         34.35         23.38         2.52 o
   6   0   5       1174.00       1116.63        18.58 o
   7   0   5          7.18          7.31         1.12 o
   8   0   5          2.73          3.36         0.92 o
   9   0   5        191.61        181.76         4.98 o
  -9   1   5         35.68         28.38         2.35 o
  -8   1   5         12.76         13.32         1.37 o
  -7   1   5        383.16        378.28        15.34 o
  -6   1   5        502.54        510.22        18.82 o
  -5   1   5        245.57        247.46         8.53 o
  -4   1   5        384.95        420.07        87.79 o
  -3   1   5        287.44        341.01        31.61 o
  -2   1   5        328.45        321.23        27.51 o
  -1   1   5        158.70        161.63         9.02 o
   0   1   5        376.51        411.76        30.32 o
   1   1   5        157.94        182.44         7.89 o
   2   1   5        331.21        333.77         9.75 o
   3   1   5        286.05        299.03        12.30 o
   4   1   5        384.59        456.34        41.20 o
   5   1   5        243.67        252.14         6.17 o
   6   1   5        507.01        515.86        14.58 o
   7   1   5        381.03        380.28        10.30 o
   8   1   5         12.41         10.89         1.41 o
   9   1   5         35.74         32.86         1.98 o
  -9   2   5          8.44          9.65         1.04 o
  -8   2   5        250.70        253.54         9.43 o
  -7   2   5         74.96         72.06         4.21 o
  -6   2   5        214.83        209.45         8.48 o
  -5   2   5          7.56          7.92         1.26 o
  -4   2   5        451.58        406.79        23.67 o
  -3   2   5        891.82        918.76        35.24 o
  -2   2   5        826.18        790.85        33.03 o
  -1   2   5         71.76         74.74         5.67 o
   0   2   5         61.50         49.20         4.10 o
   1   2   5         72.28         80.08         5.07 o
   2   2   5        827.38        843.69        18.98 o
   3   2   5        894.09       1015.32        27.63 o
   4   2   5        448.27        455.77        17.55 o
   5   2   5          7.70          9.25         1.47 o
   6   2   5        211.43        216.42         7.37 o
   7   2   5         75.05         74.74         3.70 o
   8   2   5        248.48        233.24         6.76 o
   9   2   5          8.86          9.20         1.04 o
  -9   3   5         32.41         33.39         2.17 o
  -8   3   5          9.02          7.73         1.62 o
  -7   3   5         19.75         20.73         3.58 o
  -6   3   5         23.43         21.68         2.25 o
  -5   3   5         34.67         30.52         2.16 o
  -4   3   5        388.60        430.97        15.02 o
  -3   3   5        153.61        131.14        12.54 o
  -2   3   5       6793.45       7175.70       128.83 o
  -1   3   5        620.11        658.91        18.77 o
   0   3   5         72.58         78.76         4.29 o
   1   3   5        620.19        668.58        17.95 o
   2   3   5       6805.55       7203.17        97.93 o
   3   3   5        155.93        155.98         8.55 o
   4   3   5        388.26        431.50        32.05 o
   5   3   5         34.84         32.31         2.09 o
   6   3   5         23.12         25.64         2.28 o
   7   3   5         19.60         21.06         2.20 o
   8   3   5          8.87          8.80         1.47 o
   9   3   5         32.46         33.78         2.21 o
  -8   4   5          5.29          5.29         1.36 o
  -7   4   5        227.22        216.33         9.30 o
  -6   4   5        163.36        145.00         7.94 o
  -5   4   5         66.07         62.22         3.81 o
  -4   4   5         44.08         47.35         2.95 o
  -3   4   5        112.85        115.50        11.80 o
  -2   4   5       1220.37       1340.48        64.31 o
  -1   4   5       1246.74       1393.64        37.61 o
   0   4   5         65.65         79.75         4.76 o
   1   4   5       1245.04       1251.84        40.11 o
   2   4   5       1219.90       1269.90        37.77 o
   3   4   5        113.95        128.00         8.59 o
   4   4   5         44.39         43.18         2.36 o
   5   4   5         65.93         67.54         3.39 o
   6   4   5        161.93        156.76         6.28 o
   7   4   5        226.80        218.84         7.14 o
   8   4   5          5.35          4.76         0.85 o
   9   4   5         13.55         11.41         1.23 o
  -8   5   5         48.94         47.51         3.30 o
  -7   5   5         36.27         32.73         3.44 o
  -6   5   5         42.00         41.82         4.57 o
  -5   5   5        378.06        334.27         9.62 o
  -4   5   5        161.36        154.85         5.76 o
  -3   5   5         18.50         14.64         1.69 o
  -2   5   5          7.58          3.58         2.99 o
  -1   5   5       1245.69       1274.12        31.13 o
   0   5   5        376.70        387.93        16.02 o
   1   5   5       1253.18       1312.64        48.23 o
   2   5   5          7.76          2.06         1.07 o
   3   5   5         18.12         17.12         2.31 o
   4   5   5        163.78        159.58         5.09 o
   5   5   5        377.94        320.46        10.94 o
   6   5   5         42.03         46.58         2.93 o
   7   5   5         36.64         39.08         2.81 o
   8   5   5         49.13         52.48         3.25 o
  -8   6   5         37.69         33.09         2.38 o
  -7   6   5         51.55         53.72         4.10 o
  -6   6   5          4.29          2.18         1.57 o
  -5   6   5        133.75        125.67         6.07 o
  -4   6   5          2.03          3.64         1.07 o
  -3   6   5          4.81          1.53         1.03 o
  -2   6   5        233.07        248.75         6.53 o
  -1   6   5        146.76        140.64         4.88 o
   0   6   5         22.95         22.84         2.24 o
   1   6   5        147.25        136.68         5.58 o
   2   6   5        229.85        233.66         9.84 o
   3   6   5          4.63          1.77         1.04 o
   4   6   5          2.15          3.08         0.92 o
   5   6   5        133.91        119.86         5.20 o
   6   6   5          4.32          0.25         0.79 o
   7   6   5         50.55         55.50         3.12 o
   8   6   5         37.76         34.22         2.23 o
  -7   7   5         48.66         55.91         3.75 o
  -6   7   5         48.82         45.79         4.06 o
  -5   7   5        137.72        149.30         6.64 o
  -4   7   5        144.95        142.37         6.59 o
  -3   7   5        157.32        152.78         5.63 o
  -2   7   5        100.11         95.08         4.18 o
  -1   7   5         66.31         69.66         4.00 o
   0   7   5          0.04          0.19         0.70 o
   1   7   5         64.36         64.40         5.83 o
   2   7   5        100.78         96.82         5.28 o
   3   7   5        157.86        147.26         6.84 o
   4   7   5        146.44        138.70         5.62 o
   5   7   5        140.12        154.89         5.67 o
   6   7   5         49.10         52.32         2.89 o
   7   7   5         49.24         57.97         3.13 o
  -7   8   5          9.66          8.08         1.86 o
  -6   8   5        130.01        120.41         6.10 o
  -5   8   5        132.24        124.28         5.74 o
  -4   8   5          6.58          3.46         1.11 o
  -3   8   5       1049.58       1063.14        31.79 o
  -2   8   5         44.64         48.71         4.58 o
  -1   8   5        985.46        966.46        18.51 o
   0   8   5         91.74         84.50         5.13 o
   1   8   5        983.33       1001.46        17.74 o
   2   8   5         43.95         48.96         3.35 o
   3   8   5       1048.87       1102.41        27.59 o
   4   8   5          6.52          3.34         0.98 o
   5   8   5        132.57        129.56         4.40 o
   6   8   5        128.89        127.72         4.69 o
   7   8   5         10.35         11.02         1.30 o
  -6   9   5         80.43         72.92         5.26 o
  -5   9   5         52.65         48.60         5.29 o
  -4   9   5        276.64        277.42        10.41 o
  -3   9   5          1.64          2.56         1.26 o
  -2   9   5        180.34        184.57         9.65 o
  -1   9   5        119.35        123.99        18.36 o
   0   9   5        180.47        188.61         7.52 o
   1   9   5        119.65        113.75         5.67 o
   2   9   5        179.18        187.88         9.79 o
   3   9   5          1.66         -0.29         0.96 o
   4   9   5        273.61        280.73         7.69 o
   5   9   5         54.65         54.33         2.73 o
   6   9   5         80.69         85.87         3.15 o
  -5  10   5         54.73         54.90         4.43 o
  -4  10   5          8.32         11.16         1.66 o
  -3  10   5        252.48        254.64         9.44 o
  -2  10   5         56.41         53.91         3.80 o
  -1  10   5        295.50        327.24        20.65 o
   0  10   5        344.39        363.43        21.88 o
   1  10   5        295.65        322.28        12.82 o
   2  10   5         55.85         54.79         4.22 o
   3  10   5        249.05        267.54         7.40 o
   4  10   5          8.70          9.24         1.25 o
   5  10   5         53.86         67.20         2.82 o
  -2  11   5         20.53         18.55         4.84 o
  -1  11   5         68.99         75.21         9.17 o
   0  11   5         12.10         11.37         3.16 o
   1  11   5         68.13         73.99         5.81 o
   2  11   5         20.53         28.75         2.15 o
   3  11   5         12.12         15.87         1.45 o
   4  11   5         41.49         44.55         2.09 o
   0  12   5        202.94        212.69        17.23 o
   1  12   5         16.11         17.52         1.93 o
   0   0   6        165.84        129.10        14.85 o
   1   0   6        350.72        350.36        16.55 o
   2   0   6        272.58        275.00        15.26 o
   3   0   6        298.72        278.06        30.79 o
   4   0   6        825.67        831.75        58.82 o
   5   0   6        420.73        395.20        14.17 o
   6   0   6        262.81        251.87        10.95 o
   7   0   6         25.39         25.01         2.79 o
   8   0   6         56.28         59.14         3.22 o
   9   0   6        236.95        219.57         6.08 o
  -9   1   6         15.05         11.47         1.22 o
  -8   1   6        127.25        122.94         6.82 o
  -7   1   6        139.71        136.31         7.04 o
  -6   1   6         89.05         84.50         5.25 o
  -5   1   6        299.89        303.88         9.75 o
  -4   1   6        160.14        171.45        20.50 o
  -3   1   6        227.11        217.87        17.66 o
  -2   1   6        335.45        328.28        14.50 o
  -1   1   6        798.86        814.75        20.72 o
   0   1   6         21.12         16.35         3.45 o
   1   1   6        798.07        870.44        32.29 o
   2   1   6        334.00        347.93        10.61 o
   3   1   6        224.64        221.42        27.72 o
   4   1   6        158.81        134.51        22.80 o
   5   1   6        299.69        327.67        10.25 o
   6   1   6         89.09         93.34         5.09 o
   7   1   6        140.01        135.35         8.86 o
   8   1   6        128.42        119.40         9.10 o
   9   1   6         15.12         14.25         1.15 o
  -8   2   6          8.25          6.15         2.68 o
  -7   2   6         14.78         15.72         1.93 o
  -6   2   6         65.08         53.41         3.43 o
  -5   2   6         15.19         12.32         1.51 o
  -4   2   6        614.73        657.05        34.35 o
  -3   2   6        655.15        639.58        30.60 o
  -2   2   6        915.66        900.53        34.41 o
  -1   2   6       1061.06       1004.15        24.82 o
   0   2   6         13.76         12.62         2.29 o
   1   2   6       1064.63       1051.75        22.88 o
   2   2   6        917.65        966.13        21.56 o
   3   2   6        650.51        704.95        20.32 o
   4   2   6        618.00        701.83        34.66 o
   5   2   6         15.76         16.33         1.77 o
   6   2   6         63.73         54.29         3.42 o
   7   2   6         14.96         18.24         2.24 o
   8   2   6          8.69         10.32         1.76 o
   9   2   6         11.03         10.31         0.95 o
  -8   3   6        146.20        146.16         7.69 o
  -7   3   6         37.28         24.62         5.07 o
  -6   3   6        132.57        119.59         5.55 o
  -5   3   6        307.54        293.93         8.46 o
  -4   3   6        438.29        482.53        17.33 o
  -3   3   6         32.19         22.78         5.57 o
  -2   3   6        184.23        168.16        13.98 o
  -1   3   6       1047.77       1089.20        26.41 o
   0   3   6        223.55        226.19         9.17 o
   1   3   6       1053.57       1131.70        29.63 o
   2   3   6        184.78        167.30         8.93 o
   3   3   6         31.87         31.80         4.53 o
   4   3   6        438.45        500.90        22.23 o
   5   3   6        303.60        311.14        14.46 o
   6   3   6        129.93        138.01         7.07 o
   7   3   6         36.43         32.15         3.30 o
   8   3   6        143.95        145.46         6.10 o
   9   3   6         66.08         62.33         2.62 o
  -8   4   6         57.41         59.49         4.04 o
  -7   4   6        105.08         97.65         5.87 o
  -6   4   6        187.28        180.06         8.70 o
  -5   4   6         69.56         65.29         3.92 o
  -4   4   6        729.09        772.43        15.48 o
  -3   4   6        985.16        952.33        18.96 o
  -2   4   6          8.72          4.15         4.34 o
  -1   4   6        901.72        966.55        25.56 o
   0   4   6        209.77        204.94        14.85 o
   1   4   6        905.06        975.74        37.24 o
   2   4   6          8.77          6.60         1.96 o
   3   4   6        989.53       1094.07        48.05 o
   4   4   6        729.93        795.34        29.21 o
   5   4   6         70.33         66.87         4.66 o
   6   4   6        187.62        193.01         8.56 o
   7   4   6        106.34        103.09         5.74 o
   8   4   6         56.38         55.02         3.39 o
  -8   5   6         12.58         10.53         1.43 o
  -7   5   6         18.40         14.57         2.15 o
  -6   5   6         71.33         64.22         5.07 o
  -5   5   6         70.86         76.15         4.53 o
  -4   5   6         86.36         80.24         4.09 o
  -3   5   6        114.82        123.22         5.40 o
  -2   5   6        387.13        398.15        10.86 o
  -1   5   6        378.43        357.04        15.25 o
   0   5   6         86.29         91.04        10.80 o
   1   5   6        379.08        365.67        24.87 o
   2   5   6        391.33        371.63        12.55 o
   3   5   6        115.90        113.12         6.13 o
   4   5   6         85.66         79.47         4.44 o
   5   5   6         69.46         83.32         3.91 o
   6   5   6         72.46         72.91         4.05 o
   7   5   6         18.34         16.45         2.07 o
   8   5   6         12.29         13.99         1.58 o
  -8   6   6         52.09         57.90         4.43 o
  -7   6   6        106.64        103.70         5.39 o
  -6   6   6        162.44        159.16         7.83 o
  -5   6   6         19.96         20.62         2.44 o
  -4   6   6         63.93         69.83         4.20 o
  -3   6   6         21.54         17.14         1.76 o
  -2   6   6        157.95        165.56         7.13 o
  -1   6   6        252.09        241.80         7.27 o
   0   6   6        363.80        377.28        10.76 o
   1   6   6        250.83        240.35        10.62 o
   2   6   6        159.30        159.55         6.68 o
   3   6   6         21.37         16.34         2.21 o
   4   6   6         64.84         72.45         3.67 o
   5   6   6         19.47         19.48         1.99 o
   6   6   6        164.72        166.22         5.81 o
   7   6   6        107.63        110.84         5.22 o
   8   6   6         52.85         56.05         4.20 o
  -7   7   6         38.49         34.80         2.65 o
  -6   7   6         45.30         40.43         3.62 o
  -5   7   6        195.36        182.82         7.14 o
  -4   7   6        332.03        326.91        10.20 o
  -3   7   6        164.01        138.67         5.27 o
  -2   7   6        289.71        291.22        11.33 o
  -1   7   6        639.62        613.61        14.61 o
   0   7   6          4.80          6.22         1.35 o
   1   7   6        640.12        626.09        19.22 o
   2   7   6        288.44        284.57         9.33 o
   3   7   6        163.87        138.89         6.38 o
   4   7   6        330.59        331.30         7.93 o
   5   7   6        194.39        178.05         5.94 o
   6   7   6         45.51         46.17         2.53 o
   7   7   6         38.33         38.90         2.66 o
  -6   8   6         69.85         66.54         5.92 o
  -5   8   6         15.67         17.67         2.08 o
  -4   8   6         37.51         35.78         3.21 o
  -3   8   6          9.94          9.86         2.00 o
  -2   8   6        460.44        483.44        16.76 o
  -1   8   6         69.16         69.44         4.85 o
   0   8   6         14.93         10.84         1.78 o
   1   8   6         68.66         71.48         4.40 o
   2   8   6        458.25        485.58        12.75 o
   3   8   6         10.69         11.18         1.79 o
   4   8   6         36.69         36.92         3.12 o
   5   8   6         15.29         15.31         1.61 o
   6   8   6         70.44         72.14         3.23 o
   7   8   6        159.40        165.94         4.70 o
  -5   9   6          0.86          1.57         1.16 o
  -4   9   6         50.89         47.59         5.51 o
  -3   9   6         86.60         77.81         6.15 o
  -2   9   6         59.16         49.03        10.24 o
  -1   9   6        138.69        151.86         8.74 o
   0   9   6        247.95        245.42        11.12 o
   1   9   6        137.48        144.81         6.47 o
   2   9   6         58.98         48.90         3.58 o
   3   9   6         86.79         88.23         4.39 o
   4   9   6         49.61         48.42         2.91 o
   5   9   6          0.77          0.25         0.56 o
   6   9   6          8.50         10.12         1.17 o
  -4  10   6          6.66          7.31         1.00 o
  -3  10   6         48.31         49.22         5.13 o
  -2  10   6        105.46        110.74        11.45 o
  -1  10   6        144.79        141.93         7.75 o
   0  10   6        222.42        256.49        10.38 o
   1  10   6        142.66        154.20         8.43 o
   2  10   6        105.17        114.22         5.38 o
   3  10   6         48.02         48.92         3.28 o
   4  10   6          6.58          7.43         1.01 o
   5  10   6         67.01         77.05         2.78 o
  -1  11   6         48.07         42.12         6.47 o
   0  11   6         49.05         44.24         6.43 o
   1  11   6         48.33         47.05         4.43 o
   2  11   6          8.35          9.99         1.50 o
   3  11   6          4.21          4.43         0.74 o
   0  12   6         81.54         81.98        10.65 o
   1   0   7        295.38        261.45        15.50 o
   2   0   7        470.43        479.87        22.71 o
   3   0   7         16.62          3.60         4.29 o
   4   0   7         54.12         57.47         5.64 o
   5   0   7        523.22        445.36        35.92 o
   6   0   7        680.75        670.95        25.90 o
   7   0   7         67.72         60.45         3.38 o
   8   0   7          3.54          1.74         0.87 o
  -8   1   7         13.63         13.50         1.17 o
  -7   1   7        257.48        236.55         7.49 o
  -6   1   7        100.21         96.69         5.75 o
  -5   1   7        159.08        146.66        10.91 o
  -4   1   7         13.52         19.06         3.69 o
  -3   1   7        251.96        242.92        26.40 o
  -2   1   7         49.46         46.61         6.93 o
  -1   1   7         33.00         26.42         3.64 o
   0   1   7       1045.44       1082.24        30.17 o
   1   1   7         32.06         37.68         6.84 o
   2   1   7         49.27         45.56         6.81 o
   3   1   7        252.25        223.45        28.87 o
   4   1   7         12.86         15.14         1.73 o
   5   1   7        158.75        185.96        14.77 o
   6   1   7         99.44         98.93         4.54 o
   7   1   7        259.01        259.80         8.89 o
   8   1   7         13.77         13.64         1.47 o
  -8   2   7        140.39        142.08         9.97 o
  -7   2   7         69.32         59.82         3.12 o
  -6   2   7         21.59         18.14         2.01 o
  -5   2   7        162.02        161.30         7.23 o
  -4   2   7         22.39         18.91         3.24 o
  -3   2   7        113.55        104.23        12.66 o
  -2   2   7        406.14        403.40        27.60 o
  -1   2   7        267.33        291.78        13.11 o
   0   2   7          8.97          3.06         2.81 o
   1   2   7        267.45        288.96        17.36 o
   2   2   7        402.78        446.63        18.81 o
   3   2   7        114.81        112.01        13.78 o
   4   2   7         22.03         19.62         1.45 o
   5   2   7        162.35        187.50        11.23 o
   6   2   7         22.43         21.74         2.16 o
   7   2   7         70.10         70.95         5.01 o
   8   2   7        139.57        142.13         6.96 o
  -8   3   7        103.20        110.51         6.34 o
  -7   3   7         38.02         31.33         4.35 o
  -6   3   7        322.70        332.97        11.98 o
  -5   3   7        136.76        136.56        12.31 o
  -4   3   7        163.29        179.34        12.22 o
  -3   3   7         82.50         74.66        10.26 o
  -2   3   7        201.67        189.50        15.45 o
  -1   3   7        127.70        130.74         8.63 o
   0   3   7       1295.35       1271.95        76.46 o
   1   3   7        128.03        124.66        11.67 o
   2   3   7        203.13        217.32        10.54 o
   3   3   7         82.82        111.94         8.58 o
   4   3   7        165.99        172.42         7.91 o
   5   3   7        136.90        171.22         9.55 o
   6   3   7        322.78        336.30        11.58 o
   7   3   7         38.12         37.28         3.39 o
   8   3   7        102.76        108.58         7.83 o
  -8   4   7         12.75         11.38         1.76 o
  -7   4   7         50.17         45.41         3.72 o
  -6   4   7        616.90        612.21        17.09 o
  -5   4   7         83.26         78.05         5.27 o
  -4   4   7         46.42         39.96         4.53 o
  -3   4   7        203.17        220.30        11.31 o
  -2   4   7        344.47        336.57        28.08 o
  -1   4   7        444.23        422.53        16.19 o
   0   4   7        148.92        127.62        12.33 o
   1   4   7        444.70        442.03        29.03 o
   2   4   7        344.98        345.38        14.82 o
   3   4   7        205.50        215.48        12.11 o
   4   4   7         46.74         42.33         3.00 o
   5   4   7         84.37         83.72         4.75 o
   6   4   7        613.67        635.21        17.50 o
   7   4   7         49.17         44.16         3.46 o
   8   4   7         12.34         10.44         1.34 o
  -8   5   7         25.97         25.39         3.15 o
  -7   5   7          4.47          7.83         1.79 o
  -6   5   7         41.21         33.70         3.59 o
  -5   5   7        101.92         89.22         4.76 o
  -4   5   7          4.38          5.12         1.42 o
  -3   5   7        299.36        299.24        10.19 o
  -2   5   7        403.31        365.67        10.63 o
  -1   5   7        462.67        472.43        12.97 o
   0   5   7         93.35         74.01        10.05 o
   1   5   7        460.85        422.67        15.60 o
   2   5   7        402.36        350.44        15.69 o
   3   5   7        297.80        302.90        12.04 o
   4   5   7          3.99          2.31         1.35 o
   5   5   7        103.08         97.28         6.08 o
   6   5   7         42.23         38.13         3.52 o
   7   5   7          4.29          7.70         1.44 o
   8   5   7         26.69         25.54         1.85 o
  -7   6   7          0.51          2.20         1.75 o
  -6   6   7         34.19         34.31         3.39 o
  -5   6   7        129.46        124.60         5.74 o
  -4   6   7         89.12         96.85         8.50 o
  -3   6   7        161.36        169.13         6.53 o
  -2   6   7        218.61        218.67         9.30 o
  -1   6   7        242.30        240.80         7.51 o
   0   6   7         10.73         11.18         1.37 o
   1   6   7        240.14        236.60         6.49 o
   2   6   7        220.70        230.36         8.38 o
   3   6   7        160.53        164.00         7.04 o
   4   6   7         88.83         96.75         5.04 o
   5   6   7        127.87        124.33         5.74 o
   6   6   7         33.60         37.48         3.33 o
   7   6   7          0.48          0.88         0.76 o
  -7   7   7         94.44        100.32         6.27 o
  -6   7   7         33.65         23.71         3.90 o
  -5   7   7        220.82        201.34         8.89 o
  -4   7   7          5.58          8.97         2.19 o
  -3   7   7         97.69         90.27         5.33 o
  -2   7   7         54.16         60.61         5.04 o
  -1   7   7        245.09        223.74         7.70 o
   0   7   7        309.40        303.77         7.31 o
   1   7   7        247.30        224.97         8.93 o
   2   7   7         54.33         57.32         4.25 o
   3   7   7         98.37         89.23         4.82 o
   4   7   7          5.38          7.17         1.45 o
   5   7   7        221.41        207.93         7.09 o
   6   7   7         34.09         32.23         2.82 o
   7   7   7         95.47        110.80         4.22 o
  -6   8   7         24.14         24.80         3.21 o
  -5   8   7         20.28         15.03         2.20 o
  -4   8   7        113.05         98.00         5.90 o
  -3   8   7        106.59        104.64        10.90 o
  -2   8   7        135.58        121.29         8.08 o
  -1   8   7         78.30         75.07         4.07 o
   0   8   7         46.64         43.89         3.55 o
   1   8   7         77.30         73.08         4.63 o
   2   8   7        135.54        125.03         6.01 o
   3   8   7        105.88        106.80         5.34 o
   4   8   7        113.77        101.46         4.32 o
   5   8   7         20.04         18.80         1.95 o
   6   8   7         24.39         23.70         2.10 o
  -5   9   7         22.01         15.00         2.24 o
  -4   9   7         66.90         69.01         6.49 o
  -3   9   7         25.05         19.34         3.88 o
  -2   9   7         11.36         11.00         1.56 o
  -1   9   7         28.22         34.28         5.85 o
   0   9   7          4.98          4.33         1.48 o
   1   9   7         28.16         28.17         2.80 o
   2   9   7         11.72         10.13         1.70 o
   3   9   7         25.79         20.47         1.69 o
   4   9   7         66.72         62.00         3.03 o
   5   9   7         22.02         23.39         2.02 o
  -3  10   7         54.54         59.92         5.65 o
  -2  10   7         47.44         42.44         4.07 o
  -1  10   7         43.28         39.67         4.01 o
   0  10   7          0.10         -0.49         1.33 o
   1  10   7         43.68         41.43         3.00 o
   2  10   7         48.48         50.93         3.36 o
   3  10   7         55.59         59.49         2.97 o
   4  10   7         17.77         17.32         1.65 o
  -1  11   7         38.36         33.90         5.38 o
   0  11   7          4.73          3.06         2.01 o
   1  11   7         38.17         36.86         2.76 o
   2  11   7        111.31        118.81         6.89 o
   3  11   7         25.30         22.67         1.97 o
   0   0   8          9.51         22.86         7.82 o
   1   0   8         16.57         14.36         3.76 o
   2   0   8         66.13         52.75         7.68 o
   3   0   8         59.62         52.51        14.99 o
   4   0   8          0.95         -0.41         5.97 o
   5   0   8        857.59        874.77        52.73 o
   6   0   8         14.30         14.54         1.75 o
   7   0   8         18.33         14.07         1.61 o
   8   0   8          8.23          6.00         0.91 o
  -8   1   8         92.64        107.57         7.24 o
  -7   1   8         20.04         13.29         1.81 o
  -6   1   8         74.64         73.87         8.50 o
  -5   1   8        331.15        303.55        23.37 o
  -4   1   8        776.66        517.71        71.61 o
  -3   1   8        390.77        344.39        25.33 o
  -2   1   8        114.83        118.32        10.74 o
  -1   1   8        122.17        120.38         7.93 o
   0   1   8        793.82        798.29        27.28 o
   1   1   8        121.81        119.63        15.43 o
   2   1   8        115.73         73.00        32.20 o
   3   1   8        393.04        335.95        37.91 o
   4   1   8        775.64        810.94        26.73 o
   5   1   8        330.99        317.31         6.00 o
   6   1   8         75.19         76.18         3.91 o
   7   1   8         19.73         13.78         1.62 o
   8   1   8         92.58         93.48         4.34 o
  -8   2   8         30.35         37.01         3.26 o
  -7   2   8        127.31        138.13         7.94 o
  -6   2   8        190.63        197.26        13.84 o
  -5   2   8         28.41         26.31         2.87 o
  -4   2   8        573.14        562.27        22.71 o
  -3   2   8        378.81        313.69        12.74 o
  -2   2   8        514.42        515.85        28.30 o
  -1   2   8         44.06         31.12         4.49 o
   0   2   8          2.94          6.12         2.74 o
   1   2   8         44.26         34.75         5.48 o
   2   2   8        517.15        536.80        25.59 o
   3   2   8        377.71        402.84        22.09 o
   4   2   8        572.98        579.64        22.75 o
   5   2   8         28.46         28.88         2.39 o
   6   2   8        190.82        196.43         7.25 o
   7   2   8        128.07        134.99         6.82 o
   8   2   8         30.68         31.83         2.22 o
  -8   3   8        125.65        146.52        11.50 o
  -7   3   8         34.27         25.59         4.36 o
  -6   3   8        217.15        185.45        13.30 o
  -5   3   8        258.46        234.55        10.58 o
  -4   3   8         83.46         94.77         5.13 o
  -3   3   8        691.62        655.49        18.64 o
  -2   3   8         48.57         33.45         6.37 o
  -1   3   8        191.11        164.61        22.65 o
   0   3   8         88.38         93.55        10.72 o
   1   3   8        193.53        194.39        15.66 o
   2   3   8         49.30         42.03         6.38 o
   3   3   8        693.22        654.89        44.59 o
   4   3   8         81.77         92.18         4.60 o
   5   3   8        256.65        245.55         5.60 o
   6   3   8        215.46        215.71         9.60 o
   7   3   8         34.23         29.05         2.75 o
   8   3   8        124.77        123.88         4.43 o
  -8   4   8         53.36         55.37         3.34 o
  -7   4   8         23.78         20.38         3.80 o
  -6   4   8         83.03         80.00         8.40 o
  -5   4   8         43.10         36.83         3.78 o
  -4   4   8          9.18         12.40         1.98 o
  -3   4   8         15.98         16.23         2.42 o
  -2   4   8        953.54        901.15        17.23 o
  -1   4   8        121.23        108.30         8.12 o
   0   4   8         50.97         39.86         7.48 o
   1   4   8        124.12        109.06        12.21 o
   2   4   8        960.78        887.53        29.56 o
   3   4   8         15.95         11.18         1.26 o
   4   4   8          9.02          6.27         2.20 o
   5   4   8         43.09         43.29         3.30 o
   6   4   8         82.90         73.62         4.78 o
   7   4   8         23.55         20.62         2.18 o
   8   4   8         53.52         48.15         2.51 o
  -8   5   8        144.70        141.52         6.88 o
  -7   5   8         47.00         37.24         4.80 o
  -6   5   8         30.84         28.67         4.70 o
  -5   5   8         41.44         37.97         3.80 o
  -4   5   8         64.44         48.88         3.83 o
  -3   5   8        275.41        274.83        12.18 o
  -2   5   8        349.29        314.74        10.96 o
  -1   5   8        108.93        116.36         4.83 o
   0   5   8       3132.77       3009.61        40.13 o
   1   5   8        105.96        111.34         5.50 o
   2   5   8        349.36        311.54         8.19 o
   3   5   8        270.84        264.73         9.91 o
   4   5   8         63.16         47.76         5.54 o
   5   5   8         41.48         40.13         3.60 o
   6   5   8         30.67         31.07         3.35 o
   7   5   8         47.26         36.55         2.73 o
  -7   6   8         25.63         24.24         3.28 o
  -6   6   8         23.12         20.41         3.87 o
  -5   6   8         63.81         60.29         8.84 o
  -4   6   8        150.59        139.39         7.52 o
  -3   6   8        132.42        144.78         7.00 o
  -2   6   8         61.15         50.34         4.46 o
  -1   6   8       2086.63       2064.69        30.31 o
   0   6   8         10.94         10.58         1.21 o
   1   6   8       2089.08       2103.33        60.51 o
   2   6   8         62.31         52.07         5.24 o
   3   6   8        134.07        148.38         7.11 o
   4   6   8        150.31        139.77         5.92 o
   5   6   8         65.41         63.02         4.45 o
   6   6   8         22.85         22.42         2.86 o
   7   6   8         26.01         27.09         2.08 o
  -6   7   8         88.59         69.65         5.94 o
  -5   7   8         22.15         25.99         3.02 o
  -4   7   8          3.90          3.20         1.25 o
  -3   7   8        291.64        278.02        15.34 o
  -2   7   8        633.86        585.52        18.62 o
  -1   7   8        511.36        489.70         9.88 o
   0   7   8        200.20        171.63         5.38 o
   1   7   8        509.79        508.52        15.83 o
   2   7   8        636.09        599.71        29.37 o
   3   7   8        290.75        256.99         9.87 o
   4   7   8          3.83          3.52         1.23 o
   5   7   8         22.08         26.79         2.32 o
   6   7   8         86.23         80.53         4.80 o
  -5   8   8          2.15          0.71         0.73 o
  -4   8   8          8.28         10.82         1.81 o
  -3   8   8         34.61         24.89         4.22 o
  -2   8   8         10.78         12.23         2.73 o
  -1   8   8         70.46         70.33         4.01 o
   0   8   8         11.67          8.84         1.77 o
   1   8   8         69.62         64.71         4.36 o
   2   8   8         10.74         10.31         2.33 o
   3   8   8         35.18         22.51         2.22 o
   4   8   8          9.30         11.78         1.65 o
   5   8   8          2.03          2.20         0.75 o
   6   8   8         26.44         30.29         2.11 o
  -5   9   8         19.99         24.60         2.40 o
  -4   9   8         55.34         71.75         7.16 o
  -3   9   8         59.22         71.74         5.27 o
  -2   9   8         19.74         26.16         3.25 o
  -1   9   8         12.66         14.96         2.94 o
   0   9   8         15.88         12.18         2.54 o
   1   9   8         12.85         12.25         1.81 o
   2   9   8         19.75         20.35         1.92 o
   3   9   8         59.10         60.67         2.73 o
   4   9   8         54.81         62.06         3.29 o
   5   9   8         20.65         21.91         1.82 o
  -3  10   8         68.49         71.65         5.75 o
  -2  10   8         99.07        104.08         7.60 o
  -1  10   8          5.76          8.20         1.94 o
   0  10   8          0.19         -0.60         0.99 o
   1  10   8          6.05          5.92         1.87 o
   2  10   8         99.31        105.55         3.39 o
   3  10   8         68.07         72.45         3.43 o
   4  10   8         81.24         81.90         2.96 o
   0  11   8        175.97        200.31        26.34 o
   1  11   8         23.71         22.45         3.23 o
   2  11   8          0.75          0.83         0.70 o
   1   0   9        247.18        240.68        19.61 o
   2   0   9         19.66         22.23        10.28 o
   3   0   9        347.40        369.45        13.55 o
   4   0   9        355.38        301.89        25.86 o
   5   0   9         76.26         77.72         6.16 o
   6   0   9          3.83          5.21         2.19 o
   7   0   9         53.81         57.99         5.32 o
  -8   1   9         25.92         25.98         3.77 o
  -7   1   9         87.92        101.59        10.25 o
  -6   1   9         56.56         54.71         5.46 o
  -5   1   9        135.07        115.92         8.83 o
  -4   1   9         39.31         44.14         5.50 o
  -3   1   9        443.84        461.22        13.11 o
  -2   1   9        231.24        204.87        19.85 o
  -1   1   9        206.82        187.17        13.58 o
   0   1   9          6.99          2.96         2.28 o
   1   1   9        208.85        220.03        27.39 o
   2   1   9        230.88        193.90        16.04 o
   3   1   9        442.80        504.55        11.82 o
   4   1   9         39.50         48.01         3.21 o
   5   1   9        135.92        123.28         8.37 o
   6   1   9         56.25         61.31         7.85 o
   7   1   9         87.64         90.10         9.08 o
  -8   2   9        102.18        106.00         5.44 o
  -7   2   9         42.44         40.46         4.34 o
  -6   2   9        234.00        208.35        14.31 o
  -5   2   9        168.37        179.09        13.62 o
  -4   2   9         19.19         16.60         5.69 o
  -3   2   9        144.65        130.37         5.56 o
  -2   2   9        170.76        176.23         8.05 o
  -1   2   9        115.16         97.09        11.95 o
   0   2   9         77.13         73.43         8.32 o
   1   2   9        115.42        103.97        10.23 o
   2   2   9        170.18        178.70         6.33 o
   3   2   9        143.00        135.43         7.94 o
   4   2   9         19.33         16.80         2.26 o
   5   2   9        169.19        172.04         7.29 o
   6   2   9        231.91        216.45         8.06 o
   7   2   9         42.53         34.70         2.41 o
  -8   3   9         72.49         82.30         7.38 o
  -7   3   9         35.20         36.13         4.38 o
  -6   3   9        123.00        122.84        10.58 o
  -5   3   9         17.26         16.05         3.40 o
  -4   3   9        494.98        504.02        40.75 o
  -3   3   9          9.50         10.21         2.64 o
  -2   3   9         99.46        101.71         7.37 o
  -1   3   9         11.16          1.86         2.23 o
   0   3   9         44.40         51.61         6.10 o
   1   3   9         11.61          9.08         1.77 o
   2   3   9         99.48         95.25         7.08 o
   3   3   9          9.17         11.21         1.85 o
   4   3   9        501.59        482.90        14.29 o
   5   3   9         17.32         17.42         2.87 o
   6   3   9        122.94        126.41         6.11 o
   7   3   9         34.97         38.53         2.77 o
  -8   4   9         96.79        105.16         6.11 o
  -7   4   9         25.70         25.44         2.99 o
  -6   4   9         65.38         66.36         7.42 o
  -5   4   9        218.19        196.37        15.89 o
  -4   4   9        148.39        127.65         7.79 o
  -3   4   9         94.15         92.72         5.52 o
  -2   4   9        431.05        401.70        13.78 o
  -1   4   9        205.20        194.62         9.93 o
   0   4   9         14.83         20.53         2.68 o
   1   4   9        204.69        199.50        12.80 o
   2   4   9        430.84        401.31        13.43 o
   3   4   9         92.68         87.21         3.38 o
   4   4   9        148.14        123.56         4.89 o
   5   4   9        216.17        199.51         7.94 o
   6   4   9         63.42         65.34         4.13 o
   7   4   9         25.91         22.60         2.81 o
  -7   5   9         52.31         54.22         5.14 o
  -6   5   9         35.31         30.67         4.88 o
  -5   5   9         30.89         34.29         3.63 o
  -4   5   9        286.47        285.74        10.81 o
  -3   5   9        158.20        176.21         7.97 o
  -2   5   9         84.70         70.23         5.12 o
  -1   5   9        673.39        637.71        13.19 o
   0   5   9        189.46        182.38         6.61 o
   1   5   9        670.69        659.30        14.36 o
   2   5   9         84.60         80.88         4.46 o
   3   5   9        158.63        169.73         5.44 o
   4   5   9        287.66        272.83         9.56 o
   5   5   9         31.88         37.67         3.31 o
   6   5   9         35.81         32.98         2.91 o
   7   5   9         53.69         52.12         2.80 o
  -7   6   9          7.73         10.03         1.08 o
  -6   6   9         16.52         18.07         3.38 o
  -5   6   9         39.14         40.35         3.69 o
  -4   6   9        106.37         94.99         5.89 o
  -3   6   9        201.90        176.79        11.56 o
  -2   6   9        554.23        501.00        15.36 o
  -1   6   9        218.82        196.65         6.67 o
   0   6   9        170.24        161.12         5.15 o
   1   6   9        217.33        198.81        10.62 o
   2   6   9        551.93        497.52        11.85 o
   3   6   9        200.97        172.68        12.94 o
   4   6   9        106.07         96.82         4.70 o
   5   6   9         38.74         45.13         3.50 o
   6   6   9         16.44         17.86         2.66 o
   7   6   9          7.95          6.62         1.23 o
  -6   7   9         19.52         16.46         2.60 o
  -5   7   9         20.93         16.75         2.17 o
  -4   7   9        151.95        136.03         6.62 o
  -3   7   9        119.46        114.84         9.38 o
  -2   7   9        115.39        102.59         7.18 o
  -1   7   9        168.28        168.01         6.41 o
   0   7   9        708.33        743.03        18.92 o
   1   7   9        167.58        170.43         5.33 o
   2   7   9        117.55         96.82         8.17 o
   3   7   9        119.90        115.14         6.19 o
   4   7   9        152.84        147.54         5.78 o
   5   7   9         21.76         24.77         2.49 o
   6   7   9         19.51         16.80         1.64 o
  -5   8   9         10.02          7.77         1.99 o
  -4   8   9         74.94         68.53         6.35 o
  -3   8   9         14.32         18.48         2.26 o
  -2   8   9         79.16         73.10         5.23 o
  -1   8   9         42.02         38.06         3.18 o
   0   8   9        189.60        176.30         5.49 o
   1   8   9         41.95         39.25         3.31 o
   2   8   9         79.92         73.22         3.64 o
   3   8   9         13.72         20.39         2.10 o
   4   8   9         73.68         75.67         3.76 o
   5   8   9          9.76         10.00         1.12 o
  -4   9   9         52.67         61.64         5.92 o
  -3   9   9          7.50          8.08         1.42 o
  -2   9   9        104.59        120.40         5.51 o
  -1   9   9         33.02         29.75         3.64 o
   0   9   9        152.75        155.99        10.96 o
   1   9   9         32.38         32.21         2.74 o
   2   9   9        103.66         98.28         3.82 o
   3   9   9          7.49          5.96         1.00 o
   4   9   9         52.74         51.54         3.16 o
  -3  10   9         32.52         29.23         3.30 o
  -2  10   9         95.82        105.01         7.02 o
  -1  10   9         23.57         21.28         3.12 o
   0  10   9          6.35          6.27         1.43 o
   1  10   9         23.34         23.79         2.00 o
   2  10   9         94.94        101.20         3.91 o
   3  10   9         32.68         29.94         1.86 o
   0  11   9         69.76         66.23         5.49 o
   1  11   9         28.26         21.74         3.08 o
   0   0  10         54.47         46.60         8.91 o
   1   0  10        201.92        200.06         8.73 o
   2   0  10        519.15        552.79        11.26 o
   3   0  10        406.80        411.50        18.15 o
   4   0  10        870.02        833.17        74.18 o
   5   0  10         53.94         68.56         6.87 o
   6   0  10         69.22         74.14         6.54 o
   7   0  10          2.35          2.61         2.19 o
  -8   1  10         27.97         29.54         3.45 o
  -7   1  10          6.01          6.30         2.07 o
  -6   1  10         29.42         34.25         4.53 o
  -5   1  10        356.59        366.19        20.43 o
  -4   1  10        404.88        394.12        17.23 o
  -3   1  10        272.68        255.37        10.24 o
  -2   1  10         60.80         66.44         3.34 o
  -1   1  10        161.69        174.51        22.10 o
   0   1  10         61.90         56.26         8.21 o
   1   1  10        159.89        150.23        11.77 o
   2   1  10         60.44         61.30         4.16 o
   3   1  10        269.71        273.12        16.19 o
   4   1  10        405.81        395.95        17.84 o
   5   1  10        357.31        395.69         9.19 o
   6   1  10         29.94         32.82         6.60 o
   7   1  10          6.04          6.25         3.29 o
  -7   2  10          3.92          3.63         1.41 o
  -6   2  10          6.72          7.81         2.33 o
  -5   2  10         56.34         59.65         7.90 o
  -4   2  10        799.67        643.40        62.16 o
  -3   2  10        306.86        290.09         8.53 o
  -2   2  10         35.32         34.14         2.58 o
  -1   2  10          3.86          2.32         0.65 o
   0   2  10          8.89          6.15         1.60 o
   1   2  10          3.62          1.92         0.87 o
   2   2  10         34.86         37.42         3.18 o
   3   2  10        309.25        323.47        10.47 o
   4   2  10        795.49        743.29       122.83 o
   5   2  10         56.50        234.49        98.46 o
   6   2  10          7.17          8.94         3.46 o
   7   2  10          3.76          1.09         1.63 o
  -7   3  10         24.37         25.84         3.01 o
  -6   3  10          7.76          4.55         2.43 o
  -5   3  10         22.10         19.64         2.56 o
  -4   3  10        203.13        180.32         8.54 o
  -3   3  10         20.98         13.51         2.64 o
  -2   3  10         63.04         51.09         4.80 o
  -1   3  10         52.43         46.04         4.27 o
   0   3  10         20.52         23.88         4.06 o
   1   3  10         51.75         52.30         3.98 o
   2   3  10         63.03         55.52         5.83 o
   3   3  10         21.28         12.66         6.09 o
   4   3  10        202.36        164.02        31.26 o
   5   3  10         21.25        213.27       108.28 o
   6   3  10          7.91          6.91         1.63 o
  -7   4  10        123.05        140.79         7.70 o
  -6   4  10         97.84         92.80         8.24 o
  -5   4  10         93.94         84.11        10.48 o
  -4   4  10        121.00        111.28        10.58 o
  -3   4  10        205.87        187.81         7.91 o
  -2   4  10        605.68        549.27        17.00 o
  -1   4  10         31.12         28.41         2.63 o
   0   4  10          1.00          2.42         3.06 o
   1   4  10         31.65         31.18         3.70 o
   2   4  10        605.92        575.53        17.53 o
   3   4  10        204.11        184.84         9.36 o
   4   4  10        123.29         99.76         4.74 o
   5   4  10         94.26         69.41         4.48 o
   6   4  10         98.91         98.31         4.51 o
  -7   5  10         17.63         18.09         1.36 o
  -6   5  10        165.32        155.94        10.01 o
  -5   5  10         75.68         51.71         4.06 o
  -4   5  10         74.70         69.41         4.89 o
  -3   5  10         23.72         28.27         4.37 o
  -2   5  10         19.58         21.46         3.53 o
  -1   5  10        926.27        881.90        16.43 o
   0   5  10          0.49          0.90         2.43 o
   1   5  10        927.07        890.27        20.93 o
   2   5  10         18.83         17.00         1.97 o
   3   5  10         24.34         30.60         2.19 o
   4   5  10         75.59         68.35         3.07 o
   5   5  10         75.22         57.18         3.77 o
   6   5  10        164.17        159.35         5.64 o
  -6   6  10         10.75          5.79         1.58 o
  -5   6  10        210.90        205.72         8.79 o
  -4   6  10         84.53         86.15         5.19 o
  -3   6  10        115.88        106.20         8.77 o
  -2   6  10         58.09         51.29         3.81 o
  -1   6  10        209.22        206.86         7.21 o
   0   6  10        502.18        494.46        13.01 o
   1   6  10        209.11        201.23         7.39 o
   2   6  10         57.02         50.31         2.87 o
   3   6  10        113.35        118.70         5.94 o
   4   6  10         85.22         89.53         4.90 o
   5   6  10        211.61        220.03        15.28 o
   6   6  10         10.91          9.18         1.74 o
  -6   7  10          3.75          4.73         1.14 o
  -5   7  10         76.21         91.80        10.13 o
  -4   7  10         84.09         86.36         7.26 o
  -3   7  10         40.99         54.01         6.18 o
  -2   7  10         41.19         44.25         4.72 o
  -1   7  10        114.19        114.54         5.33 o
   0   7  10         82.34         82.76         3.75 o
   1   7  10        113.07        109.13         4.49 o
   2   7  10         41.41         44.07         3.65 o
   3   7  10         40.79         47.87         3.65 o
   4   7  10         84.34         95.00         4.59 o
   5   7  10         74.33         81.57         3.94 o
  -5   8  10        159.43        216.01         8.59 o
  -4   8  10         19.82         22.21         4.86 o
  -3   8  10         47.81         58.46         7.13 o
  -2   8  10        157.30        173.18         7.08 o
  -1   8  10          9.05          7.79         1.54 o
   0   8  10         15.33         17.96         1.84 o
   1   8  10          9.14         10.03         2.33 o
   2   8  10        158.90        170.22         5.99 o
   3   8  10         48.11         50.08         2.65 o
   4   8  10         19.43         18.42         1.42 o
   5   8  10        160.59        170.01         4.03 o
  -4   9  10         20.60         23.72         3.35 o
  -3   9  10         60.62         72.65         9.21 o
  -2   9  10          5.58          5.90         1.13 o
  -1   9  10         80.83         93.99         7.73 o
   0   9  10         36.29         41.28         3.85 o
   1   9  10         80.92         85.72         4.84 o
   2   9  10          5.53          2.57         0.72 o
   3   9  10         60.38         63.36         2.52 o
   4   9  10         20.02         20.61         2.30 o
  -2  10  10          0.35          0.04         0.76 o
  -1  10  10         16.93         18.94         2.81 o
   0  10  10          9.58         14.88         1.72 o
   1  10  10         16.14         16.06         3.51 o
   2  10  10          0.36          1.25         0.69 o
   1   0  11         28.57         26.06         2.98 o
   2   0  11        177.67        200.37         7.50 o
   3   0  11        434.10        407.72        12.05 o
   4   0  11         62.09         59.66         6.10 o
   5   0  11        121.28        124.80         9.63 o
   6   0  11        262.04        318.16        19.78 o
   7   0  11          5.96          4.52         2.07 o
  -7   1  11         86.92        100.06         8.81 o
  -6   1  11        180.41        212.19        10.67 o
  -5   1  11        170.54        197.14        10.96 o
  -4   1  11        240.82        291.74        17.74 o
  -3   1  11         39.47         45.60         2.93 o
  -2   1  11         12.36         17.64         3.89 o
  -1   1  11         49.89         57.82         3.64 o
   0   1  11        180.74        170.19        16.45 o
   1   1  11         49.02         48.48         2.67 o
   2   1  11         11.74         12.80         1.96 o
   3   1  11         38.74         39.01         3.60 o
   4   1  11        242.68        224.42        21.72 o
   5   1  11        171.74        301.95        67.37 o
   6   1  11        179.70        214.09        16.12 o
  -7   2  11         58.06         66.98         6.85 o
  -6   2  11         43.13         46.39         4.75 o
  -5   2  11        346.77        426.31        50.75 o
  -4   2  11        192.95        228.32        20.31 o
  -3   2  11        230.94        221.80         7.71 o
  -2   2  11         31.24         30.14         2.65 o
  -1   2  11          8.72          8.66         1.27 o
   0   2  11        179.22        193.26         7.04 o
   1   2  11          9.11          6.28         1.77 o
   2   2  11         31.23         27.82         3.62 o
   3   2  11        230.78        217.74         9.02 o
   4   2  11        195.36        184.44        27.09 o
   5   2  11        346.30        424.08        33.96 o
   6   2  11         42.07         43.05         6.76 o
  -7   3  11         15.90         11.77         1.90 o
  -6   3  11        112.41        124.24         6.17 o
  -5   3  11         11.82          2.94         2.18 o
  -4   3  11        163.14        137.39        18.56 o
  -3   3  11         94.29        100.30        10.06 o
  -2   3  11        434.00        353.35         9.33 o
  -1   3  11        139.46        155.84         5.69 o
   0   3  11         89.34        114.23        13.12 o
   1   3  11        140.96        146.44         7.41 o
   2   3  11        431.16        416.86        12.26 o
   3   3  11         93.36        106.51         6.33 o
   4   3  11        165.40        138.95        16.09 o
   5   3  11         11.91        205.81       106.73 o
  -7   4  11         23.01         23.05         2.27 o
  -6   4  11         75.28         85.95         7.30 o
  -5   4  11         38.42         29.13         2.92 o
  -4   4  11         44.97         42.07         3.67 o
  -3   4  11        560.13        491.69        19.06 o
  -2   4  11        133.60        128.76        14.31 o
  -1   4  11        269.33        241.97         8.52 o
   0   4  11        836.45        807.19        46.59 o
   1   4  11        267.40        236.37        16.03 o
   2   4  11        135.13        119.99         7.80 o
   3   4  11        557.07        496.49        17.68 o
   4   4  11         43.93         42.28         3.93 o
  -6   5  11          2.39          2.39         0.91 o
  -5   5  11        236.55        244.89        17.85 o
  -4   5  11          3.80          3.02         1.00 o
  -3   5  11         58.78         63.20         4.31 o
  -2   5  11         76.12         78.15         7.80 o
  -1   5  11        439.56        412.68        20.73 o
   0   5  11       1352.15       1327.54        38.93 o
   1   5  11        437.29        390.67        15.29 o
   2   5  11         77.84         66.20         5.45 o
   3   5  11         59.37         61.65         4.97 o
   4   5  11          3.84         32.45         2.96 o
  -6   6  11        105.69        135.07        11.14 o
  -5   6  11          6.15          4.72         1.24 o
  -4   6  11         64.16         56.03         7.80 o
  -3   6  11         54.22         43.00         5.86 o
  -2   6  11        259.51        239.11         8.69 o
  -1   6  11        123.50        133.77        10.94 o
   0   6  11         30.47         33.12         3.12 o
   1   6  11        120.83        121.17         7.34 o
   2   6  11        256.18        218.67         7.48 o
   3   6  11         51.68         37.57         5.02 o
   4   6  11         63.75         53.60         5.09 o
   5   6  11          6.16          5.08         1.53 o
  -5   7  11         31.06         49.72         3.96 o
  -4   7  11          3.65          5.08         1.20 o
  -3   7  11          0.64          0.46         0.84 o
  -2   7  11         37.71         33.26         3.12 o
  -1   7  11        346.38        339.96        10.69 o
   0   7  11         21.29         15.59         2.06 o
   1   7  11        344.23        337.94         8.29 o
   2   7  11         37.59         31.37         2.37 o
   3   7  11          0.63          2.55         1.18 o
   4   7  11          3.35          3.44         0.90 o
  -4   8  11         26.90         26.70         2.89 o
  -3   8  11        155.37        181.88        26.33 o
  -2   8  11         71.80         77.64         8.15 o
  -1   8  11        114.52        118.20         5.39 o
   0   8  11          4.27          5.04         1.27 o
   1   8  11        115.12        125.88         5.96 o
   2   8  11         73.81         73.18         3.41 o
   3   8  11        155.96        165.63         4.41 o
   4   8  11         27.05         21.51         1.81 o
  -3   9  11         27.08         30.70         3.21 o
  -2   9  11         42.64         41.77         2.51 o
  -1   9  11          4.16          3.01         1.53 o
   0   9  11          2.16          0.36         1.40 o
   1   9  11          4.09          5.16         1.66 o
   2   9  11         42.98         41.88         2.34 o
   3   9  11         26.64         24.81         2.60 o
  -1  10  11        115.08        112.83         5.87 o
   0  10  11        109.17        111.55         5.82 o
   1  10  11        115.70        104.98         6.86 o
   0   0  12        230.44        248.14        11.03 o
   1   0  12          9.15          7.25         1.32 o
   2   0  12          1.96          2.62         0.92 o
   3   0  12          0.56          0.78         1.44 o
   4   0  12          7.12        198.87       118.39 o
   5   0  12          0.65          0.02         2.80 o
   6   0  12          9.75         11.32         3.80 o
   7   0  12        146.45        164.17        10.32 o
  -7   1  12         52.43         61.96         6.29 o
  -6   1  12         24.77         34.30         5.91 o
  -5   1  12        163.07        180.21        15.08 o
  -4   1  12        167.14        173.82        11.32 o
  -3   1  12         36.35         47.53         4.39 o
  -2   1  12         31.04         34.69         2.78 o
  -1   1  12        121.79        123.79         5.65 o
   0   1  12          0.00         -0.52         1.14 o
   1   1  12        121.62        119.45         4.86 o
   2   1  12         31.75         30.39         3.40 o
   3   1  12         35.92         36.39         6.39 o
   4   1  12        167.78        210.48        13.33 o
   5   1  12        161.48        381.63       115.98 o
   6   1  12         25.07         34.54         6.21 o
  -7   2  12         56.87         52.11         5.23 o
  -6   2  12         12.85         14.97         4.31 o
  -5   2  12         60.99         71.94         4.17 o
  -4   2  12         14.60         15.56         3.03 o
  -3   2  12         50.21         47.19        11.02 o
  -2   2  12        429.93        410.06        15.35 o
  -1   2  12         28.92         28.55         2.59 o
   0   2  12         64.48         65.21         3.96 o
   1   2  12         29.11         28.43         2.85 o
   2   2  12        432.60        438.38        14.20 o
   3   2  12         51.00         46.95         4.25 o
   4   2  12         15.31         43.43        22.89 o
   5   2  12         60.31        341.08       158.01 o
   6   2  12         13.20         12.59         4.14 o
  -7   3  12         47.62         51.33         4.82 o
  -6   3  12         81.57        102.42         7.06 o
  -5   3  12         10.74         15.97         2.04 o
  -4   3  12         54.91         56.49        11.57 o
  -3   3  12        189.85        189.69        25.56 o
  -2   3  12        213.59        269.75         7.68 o
  -1   3  12        324.34        277.16         8.29 o
   0   3  12        739.80        777.52        50.64 o
   1   3  12        326.25        318.00        13.06 o
   2   3  12        212.51        230.54        11.92 o
   3   3  12        188.25        181.97         8.59 o
   4   3  12         53.93         70.82         7.00 o
  -6   4  12         13.75         18.70         2.45 o
  -5   4  12          9.76          7.41         1.40 o
  -4   4  12         64.53         56.91         3.97 o
  -3   4  12        102.98        105.59        15.78 o
  -2   4  12         87.17         96.43        13.42 o
  -1   4  12         75.92         73.62        10.97 o
   0   4  12        255.92        244.30        12.63 o
   1   4  12         77.12         79.41         6.41 o
   2   4  12         88.43         97.90         7.08 o
   3   4  12        103.12        101.67         6.95 o
   4   4  12         65.64         82.74         5.06 o
  -6   5  12         59.20         72.08        11.58 o
  -5   5  12         20.59         17.58         2.63 o
  -4   5  12         61.07         74.74        11.59 o
  -3   5  12        276.65        266.88        22.20 o
  -2   5  12        163.86        168.75        13.61 o
  -1   5  12        363.95        375.75        47.62 o
   0   5  12        316.73        300.74        10.20 o
   1   5  12        361.27        338.17        14.02 o
   2   5  12        164.14        153.46         8.56 o
   3   5  12        275.31        225.94        10.16 o
   4   5  12         60.15         94.52         4.59 o
  -5   6  12         30.75         36.73         3.60 o
  -4   6  12         29.65         31.71         6.53 o
  -3   6  12         95.20         95.50         9.69 o
  -2   6  12        213.56        219.52        14.57 o
  -1   6  12         31.09         29.62         4.23 o
   0   6  12          2.40          1.98         2.02 o
   1   6  12         32.37         30.32         2.82 o
   2   6  12        213.63        198.71         9.27 o
   3   6  12         96.08         68.68         4.42 o
  -5   7  12         62.93         79.86        10.53 o
  -4   7  12          1.46          1.26         2.00 o
  -3   7  12         62.89         67.31         7.75 o
  -2   7  12         58.42         63.31         8.37 o
  -1   7  12         41.38         45.42         3.33 o
   0   7  12          4.58          2.76         1.01 o
   1   7  12         42.67         46.91         3.25 o
   2   7  12         58.52         57.62         3.40 o
   3   7  12         61.15         62.12         5.99 o
   4   7  12          1.43          3.76         1.66 o
   5   7  12         62.70         68.91         4.32 o
  -4   8  12        206.75        206.19        31.33 o
  -3   8  12        100.29        110.11         9.49 o
  -2   8  12         26.76         23.49         4.33 o
  -1   8  12        202.13        188.69         6.40 o
   0   8  12        558.17        544.61        12.43 o
   1   8  12        203.70        193.86        10.57 o
   2   8  12         27.01         22.89         3.40 o
   3   8  12        101.34        108.56         6.61 o
   4   8  12        206.67        189.94         7.47 o
  -2   9  12         54.38         57.84         4.37 o
  -1   9  12         71.37         66.01         5.14 o
   0   9  12         12.39         20.10         2.87 o
   1   9  12         70.49         71.51         5.16 o
   2   9  12         53.81         50.71         3.88 o
   1   0  13         15.76         15.80         2.04 o
   2   0  13         79.82         85.17         4.22 o
   3   0  13          4.79         12.47         7.99 o
   4   0  13         96.73        368.79       162.70 o
   5   0  13         26.49         29.99         6.38 o
   6   0  13        110.80        137.70        10.89 o
  -7   1  13         76.90         81.54         5.65 o
  -6   1  13          0.98          1.35         1.60 o
  -5   1  13         90.83        127.19        12.17 o
  -4   1  13        181.05        438.20       136.61 o
  -3   1  13         55.01         69.07         5.14 o
  -2   1  13         54.55         55.42         4.31 o
  -1   1  13         18.40         19.48         2.69 o
   0   1  13          8.99         10.87         1.80 o
   1   1  13         19.31         20.52         2.24 o
   2   1  13         54.18         51.12         4.38 o
   3   1  13         56.33         54.11         7.91 o
   4   1  13        182.39        305.78        52.42 o
   5   1  13         90.97        103.00        10.93 o
   6   1  13          1.07         -0.52         2.08 o
  -6   2  13         55.92         59.84         6.77 o
  -5   2  13          3.51          4.28         3.74 o
  -4   2  13        142.55        181.61        17.06 o
  -3   2  13         43.91         48.37         5.52 o
  -2   2  13        782.07        884.13        25.16 o
  -1   2  13        236.43        233.96        17.62 o
   0   2  13         47.51         34.75         2.39 o
   1   2  13        234.76        249.71        12.58 o
   2   2  13        780.50        758.80        19.74 o
   3   2  13         43.97         32.14         3.30 o
   4   2  13        142.32        208.27        40.94 o
   5   2  13          3.82        257.91       142.23 o
  -6   3  13         51.54         51.61         5.72 o
  -5   3  13         68.13         71.02         5.98 o
  -4   3  13         42.45         53.63         4.51 o
  -3   3  13        368.55        439.93        34.84 o
  -2   3  13         53.40         59.36         5.87 o
  -1   3  13        129.26        106.69         9.33 o
   0   3  13         19.00         20.06         3.95 o
   1   3  13        128.67        112.65         8.13 o
   2   3  13         53.40         54.69         5.41 o
   3   3  13        368.09        340.67        14.28 o
   4   3  13         43.26        122.20         6.11 o
  -6   4  13        190.33        210.50        10.77 o
  -5   4  13          0.71          1.09         0.96 o
  -4   4  13         40.07         35.84         3.65 o
  -3   4  13         68.99         66.46        14.21 o
  -2   4  13         79.11         76.12        11.44 o
  -1   4  13        352.74        346.07        26.00 o
   0   4  13        197.62        156.98         7.03 o
   1   4  13        353.76        368.40        15.28 o
   2   4  13         78.55         58.14         5.50 o
   3   4  13         69.15         51.20         4.82 o
   4   4  13         39.38        120.85         5.35 o
  -5   5  13         61.98         83.04         9.37 o
  -4   5  13         77.90         80.67        18.58 o
  -3   5  13          5.13          8.50         1.54 o
  -2   5  13         10.30          8.06         1.69 o
  -1   5  13        231.17        200.88        10.36 o
   0   5  13         27.20         28.64         2.86 o
   1   5  13        231.42        204.42         7.88 o
   2   5  13          9.75         10.64         2.04 o
   3   5  13          4.63          0.71         1.01 o
   4   5  13         78.29        134.52         4.73 o
  -5   6  13        241.89        284.75        24.78 o
  -4   6  13         73.20         93.03         4.91 o
  -3   6  13         17.01         24.28         4.97 o
  -2   6  13         96.79        101.96         5.05 o
  -1   6  13         18.05         16.81         2.12 o
   0   6  13         46.62         42.83         3.26 o
   1   6  13         18.08         16.85         2.09 o
   2   6  13         96.33         94.77         4.69 o
   3   6  13         16.95         21.29         2.21 o
   5   6  13        239.23        254.59         9.89 o
  -4   7  13         84.67         97.17        16.08 o
  -3   7  13         83.03         77.09         8.72 o
  -2   7  13         27.92         26.34         2.39 o
  -1   7  13          7.97          5.70         1.12 o
   0   7  13        309.27        293.87         8.58 o
   1   7  13          8.14          6.68         1.13 o
   2   7  13         27.83         16.52         6.43 o
   3   7  13         84.43         70.35         5.68 o
   4   7  13         84.62         98.88         5.80 o
  -3   8  13         76.50         77.63         7.42 o
  -2   8  13         93.52         94.33         3.74 o
  -1   8  13          6.97          5.90         1.01 o
   0   8  13         69.37         63.32         3.05 o
   1   8  13          7.07          4.47         1.49 o
   2   8  13         93.53         98.39         6.13 o
   3   8  13         76.13         79.44         4.70 o
   0   9  13          0.77         -0.61         0.61 o
   0   0  14          9.62          9.56         2.37 o
   1   0  14         52.39         48.57         3.56 o
   2   0  14        161.14        159.68         6.62 o
   3   0  14          0.14         51.55        44.17 o
   4   0  14          6.55        399.04       220.75 o
   5   0  14         84.61         89.91         9.31 o
   6   0  14        150.51        168.71        10.18 o
  -6   1  14         55.11         58.52         5.86 o
  -5   1  14         41.92         46.77         6.48 o
  -4   1  14        254.26        417.10        72.08 o
  -3   1  14        431.65        486.69         9.96 o
  -2   1  14        117.53        121.10         5.56 o
  -1   1  14         17.45         20.06         4.01 o
   0   1  14        322.27        360.49        10.74 o
   1   1  14         16.90         22.37         2.87 o
   2   1  14        118.31        118.43         8.58 o
   3   1  14        429.09        415.75        35.34 o
   4   1  14        251.32        366.87        60.21 o
   5   1  14         42.35         52.85         6.79 o
  -6   2  14         53.09         57.48         5.39 o
  -5   2  14        179.24        208.20        13.56 o
  -4   2  14         16.57         14.48         2.08 o
  -3   2  14        421.01        501.90        10.97 o
  -2   2  14          2.16        109.42        85.17 o
  -1   2  14        120.79        125.14         5.52 o
   0   2  14          5.74          2.18         2.33 o
   1   2  14        119.72        137.47         8.99 o
   2   2  14          2.45         -1.59         1.59 o
   3   2  14        416.98        369.76        14.93 o
  -5   3  14          1.05          3.03         0.84 o
  -4   3  14         94.18        114.33         5.81 o
  -3   3  14         10.75         13.84         2.21 o
  -2   3  14        192.76        220.89        20.11 o
  -1   3  14        491.81        431.45        46.52 o
   0   3  14        202.21        178.81        12.17 o
   1   3  14        493.80        454.76        12.72 o
   2   3  14        191.98        193.63        10.58 o
   3   3  14         10.88          5.82         1.74 o
   4   3  14         93.99        225.32         7.71 o
  -5   4  14         53.43         57.10         2.98 o
  -4   4  14         42.41         51.87         3.61 o
  -3   4  14         37.64         37.96         3.30 o
  -2   4  14         73.75         59.14         6.61 o
  -1   4  14         14.34         11.11         2.30 o
   0   4  14        215.53        192.40         9.18 o
   1   4  14         14.10          9.90         1.81 o
   2   4  14         73.53         64.40         5.52 o
   3   4  14         38.66         30.70         3.27 o
   4   4  14         43.15        146.77         5.42 o
  -4   5  14         34.02         22.83         2.17 o
  -3   5  14         20.43         17.10         1.82 o
  -2   5  14         84.50         78.99         4.75 o
  -1   5  14         41.62         38.01         2.96 o
   0   5  14          7.28          3.30         1.12 o
   1   5  14         42.05         37.79         3.08 o
   2   5  14         84.24         78.01         4.29 o
   3   5  14         20.49         21.58         2.47 o
   4   5  14         33.92        117.57         3.47 o
  -4   6  14         94.29        116.81         5.60 o
  -3   6  14         21.35         23.64         1.93 o
  -2   6  14        113.29        106.32         4.62 o
  -1   6  14         59.94         56.37         3.39 o
   0   6  14        332.58        297.99         8.69 o
   1   6  14         58.89         53.52         3.87 o
   2   6  14        113.52         99.94         5.57 o
   3   6  14         21.45         50.65        14.66 o
   4   6  14         95.70        109.52         6.26 o
  -3   7  14          8.07          8.38         1.35 o
  -2   7  14         18.94         20.84         1.79 o
  -1   7  14         26.58         24.09         1.93 o
   0   7  14          0.00         -0.20         0.73 o
   1   7  14         26.32         21.81         1.79 o
   2   7  14         19.47         24.10         3.02 o
   3   7  14          7.69          7.66         1.59 o
  -1   8  14         89.53         83.28         4.89 o
   0   8  14         43.47         38.89         3.42 o
   1   8  14         89.21         83.19         5.01 o
   1   0  15         30.28         26.78         5.48 o
   2   0  15         78.83         79.99         4.68 o
   5   0  15        322.86        347.92        16.03 o
  -5   1  15         27.54         38.34         5.02 o
  -4   1  15          6.84          8.19         3.06 o
  -3   1  15         38.86         36.47         4.33 o
  -2   1  15        179.93        215.60        10.50 o
  -1   1  15        133.83        137.55        16.88 o
   0   1  15        113.73        114.76         8.02 o
   1   1  15        133.74        134.56         8.63 o
   2   1  15        180.16        149.48         8.97 o
   3   1  15         40.06        145.01         7.42 o
  -5   2  15        113.19        126.22         8.40 o
  -4   2  15         44.90         47.88         6.05 o
  -3   2  15        179.60        182.71         9.03 o
  -2   2  15        184.54        229.63        16.18 o
  -1   2  15         31.95         81.07        38.55 o
   0   2  15        216.09        220.97        11.40 o
   1   2  15         31.75         29.39         4.11 o
   2   2  15        185.28        176.66         9.81 o
   3   2  15        179.49        183.69         8.74 o
  -4   3  15         77.13         88.54         4.16 o
  -3   3  15        138.28        146.88         7.98 o
  -2   3  15        108.32        117.32         7.51 o
  -1   3  15         57.21         56.67         5.17 o
   0   3  15         25.20         17.74         3.00 o
   1   3  15         57.58         52.02         4.20 o
   2   3  15        110.22        106.30         5.03 o
   3   3  15        138.15        142.55         7.07 o
   4   3  15         77.75        200.96         6.07 o
  -4   4  15         84.49         94.44         5.06 o
  -3   4  15         46.67         54.42         4.37 o
  -2   4  15         34.61         37.71         3.87 o
  -1   4  15          1.56          1.52         0.84 o
   0   4  15        209.17        183.67         6.61 o
   1   4  15          1.83          1.44         1.56 o
   2   4  15         34.21         29.26         3.32 o
   3   4  15         46.17         64.34        10.35 o
   4   4  15         84.88        153.26         4.52 o
  -4   5  15          6.98          7.96         1.23 o
  -3   5  15         40.93         42.44         3.50 o
  -2   5  15         23.99         26.72         3.95 o
  -1   5  15         44.19         37.88         3.61 o
   0   5  15          0.00          0.06         0.57 o
   1   5  15         44.64         39.22         2.77 o
   2   5  15         23.78         22.86         5.11 o
   3   5  15         41.80         73.46        22.83 o
   4   5  15          6.98          9.59         1.68 o
  -3   6  15        124.14        132.69         5.77 o
  -2   6  15         49.51         44.58         2.41 o
  -1   6  15         81.21         74.35         3.43 o
   0   6  15         21.44         18.81         2.10 o
   1   6  15         82.52         75.21         5.03 o
   2   6  15         48.92         38.39         4.09 o
   3   6  15        124.90        131.10         6.44 o
  -1   7  15        192.65        184.40         4.94 o
   0   7  15          5.58          4.22         0.69 o
   1   7  15        194.33        196.67         8.09 o
   0   0  16        702.94        665.14        20.86 o
   1   0  16        170.92        189.65        21.57 o
   2   0  16         33.52        138.09         6.56 o
  -2   1  16        210.15        242.45         6.38 o
  -1   1  16        162.09        156.08         5.43 o
   0   1  16          0.03          5.57         7.84 o
   1   1  16        162.78        141.76         8.07 o
   2   1  16        207.01        197.35         9.15 o
   3   1  16        117.89        302.18         8.93 o
  -3   2  16          2.84          4.24         1.19 o
  -2   2  16        138.13        157.18         8.15 o
  -1   2  16         42.49        148.56        63.00 o
   0   2  16         88.13         96.13         6.65 o
   1   2  16         42.27         44.85         4.49 o
   2   2  16        137.69        120.98         6.95 o
  -3   3  16         40.32         41.72         3.44 o
  -2   3  16        199.18        226.26         9.87 o
  -1   3  16         63.95         71.30         5.28 o
   0   3  16         64.14         61.46         4.99 o
   1   3  16         63.62         63.07         4.97 o
   2   3  16        197.72        168.89         8.06 o
   3   3  16         40.19        104.67        54.68 o
  -3   4  16        181.75        205.53         7.99 o
  -2   4  16         31.30         29.68         3.05 o
  -1   4  16         37.20         44.81         3.88 o
   0   4  16          0.56          0.18         0.86 o
   1   4  16         37.11         36.43         2.38 o
   2   4  16         30.47         23.42         1.79 o
   3   4  16        180.19        168.23         4.16 o
  -2   5  16         61.18         56.59         3.76 o
  -1   5  16         41.41         37.17         3.18 o
   0   5  16        151.76        138.34         4.54 o
   1   5  16         41.17         32.51         2.27 o
   2   5  16         61.22         54.35         2.39 o
  -1   6  16         80.60         78.30         4.01 o
   0   6  16         17.97         13.81         1.57 o
   1   0  17        651.28        415.97        11.70 o
   2   0  17        163.87        228.89         6.74 o
  -1   1  17          4.81        132.27        77.90 o
   0   1  17         21.52          6.53         1.01 o
   1   1  17          4.45         19.42         2.56 o
   2   1  17         30.25        123.01         5.28 o
   3   1  17         71.80        195.33         5.77 o
  -2   2  17         54.80         58.79         3.93 o
  -1   2  17        280.77        280.99        10.81 o
   0   2  17        238.52        246.63        10.11 o
   1   2  17        282.93        231.35         9.23 o
   2   2  17         54.32        106.53         4.82 o
  -2   3  17         18.26         17.60         2.06 o
  -1   3  17          3.14          5.66         1.39 o
   0   3  17          1.31          2.61         1.18 o
   1   3  17          2.93         -1.34         1.34 o
   2   3  17         18.40         69.13         3.54 o
   3   3  17         42.13        138.86         3.87 o
  -2   4  17         31.06         27.10         2.31 o
  -1   4  17         72.51         71.93         4.27 o
   0   4  17         29.59         31.23         2.69 o
   1   4  17         71.09         52.70         3.39 o
   2   4  17         31.22         71.46         2.83 o
   0   5  17         96.17         79.61         3.82 o
   1   1  18        255.80        190.41         5.37 o
   0   2  18         92.00         86.26         3.83 o
   1   2  18         32.98         87.32         3.33 o
                                                
